# Supplementary material for: DddA homolog search and engineering expand sequence compatibility of mitochondrial base editing
Source: Nat Commun. 2023 Feb 16;14:874. doi: 10.1038/s41467-023-36600-2 (PMC9935910; doi:10.1038/s41467-023-36600-2)
Supplement: Supplementary file 4 — Supplementary Data 1 [file 41467_2023_36600_MOESM4_ESM.xlsx]

## Sheet: Sheet1
Supplementary Data 1 | Candidate Ddd_Bc homologs by PSI-BLAST
Note: The eight homologs highlighted in red were tested for deaminase activity in this study.
No.	NCBI Accession	Information	Species	E-value	Identity, %	Coverage, %	Sequence of PSI-BLAST OUTPUT
1	WP_216552154.1	Hypothetical protein	Ruminococcus sp. MSJ-25	4e-32	43	88	PVLPKYDGKTTEGVMVTPDGKQISFKSGNSSTPSYPQYKAQSASHVEGKAALYMRENGINEATVFHNNPNGTCGFCDRQVPALLPKGAKLTVVPPSNSVANNVRAIPVPKTYIGNSTVPKIK
2	WP_073889652.1	Hypothetical protein	Saccharothrix sp. CB00851	1e-31	21	89	PEKVEELRRELPPPVVGNTGQKTHGRWIGPNGTAEPIVSGRDEHAKAADARLKDMGLPGPSAKTGDVEIKLATRMVEEGIQHATVVINNVPCVGRFGCDTLVPILLPEGATLTVHGTNEKGERFRKRYTGGARPWWR
3	QNM04114.1	Hypothetical protein H9Q77_04840	Lachnospiraceae bacterium sunii	6e-31	44	87	LPEYDGTTTHGVLVLDDGTQIGFTSGNGDPRYTNYRNNGHVEQKSALYMRENNISNATVYHNNTNGTCGYCNTMTATFLPEGATLTVVPPENAVANNSRAIDYVKTYTGTSNDPKISPR
4	WP_189222821.1	Hypothetical protein	Saccharothrix coeruleofusca	9e-31	20	88	RIEELRRQLPPPVVPGTGQKTHGRWFGPDARARPLISGEDEMYEEAIKAVSDLGLRRGTVNVAVDVETKLASYMRNHGIRSATLLINNVPCSTGRFTCDKLIPIILPEGCTLTVYGANGFRKTYRGGAPSPWR
5	WP_051768993.1	Hypothetical protein	Lentzea albidocapillata	1e-30	21	90	SAERANELRRELPPPVNPMTDPGRKTHGRWVGPDGQAHAIVSGKDDDSLAAGALLQRLGMPVRRITKSSDVEMKLAARMVRDGISHVTVFINNVPCRGQLSCDTLVPIMLPEGATLTVHGVNRDGTLFRKRYTGGARPWWR
6	MBB5954736.1	Hypothetical protein	Saccharothrix tamanrassetensis	3e-30	21	90	PPEQLEALRRELPPPITRVSSGQKTHGRWIRPDGTVEPIVSGRDADADSADERLEKLDMPGRAARAADVEMKLAARMVREGIRHATVVINYTPCRGRFGCDTLVPIVLPEGATLTVHGVTPEGQPFRKRYTGGARPWWR
7	WP_090068892.1	Hypothetical protein	Lentzea flaviverrucosa	1e-29	21	90	PAERVNALRRELPPPITGPNSGRKTHGRWIGPDGVARTVVSGKDADSRLVDDQLERLDMPGRAARAGDVEMKLAAHMAERGIKHATVIINYQPCKGRFGCDTLVPILLPEGATLTVHGVAPDGTWFRKRYSGGARPWWR
8	WP_216577045.1	Hypothetical protein, partial	Falcatimonas sp. MSJ-15	1e-29	40	86	LPEYDGKTTHGVLVLDDGTQVPFSSGNANPNYKNYIPASHVEGKSAIYMRENGINNGTVFHNNTDGTCPYCDKMLPTLLEEGSTLTVVPPANANAPKPSWVDTVKTYIGNDKIPKKPK
9	WP_168200990.1	Hypothetical protein	Allokutzneria sp. NRRL B-24872	2e-29	17	88	DLIDQLRAELPPPVVPRSGQKTHGRWIGPDGTAHAEISGRDAKYERAIQFFKDMRVSRIPSKASDVEMKLAVHMRVNGIRSVVLLVNHVPCPGPLGCDALIGVILPKGYTLTVYGANGFFREYQGGKTSSW
10	WP_158509357.1	Hypothetical protein	Saccharothrix espanaensis	6e-29	21	87	PEKVEELRGDLPPTVVGGIGQKTHGRWVGPDGVVRSIVSGNGPEATDAGEFLQTLPLPQPGVPIAVSHVETKLAMHMRDTGVRHAAVVINNRPCAGRFGCETLVGLILPEGSTLTVYGSGGYEQTIRGGLRPPWQR
11	WP_013224013.1	Hypothetical protein	Amycolatopsis mediterranei	6e-29	20	88	QAEAIRAQLPPTVKPGTGQKTHGCWVDEQGQPQSVTSGQDNSAAAVWARLQALGIPLSGPPTATADVEQKVAIQMIQQGRQHVDVVINNEPCRGRFSCDTLVPIILPEGSSLTVHGTNGFRKTYTGGAKPPWSR
12	WP_076987822.1	Hypothetical protein	Actinosynnema sp. ALI-1.44	1e-28	19	91	GERVEQIRAELPPPVSPGTGQKTHGRLVANGKEIPIASGRDAMSEGATKELRAMGMPRPPARASDVEMKVAYWQRMSDTTHATVVINNVPCKGQYSCDELVPVLLPEGSTLTVHGQTASGVKFRKRYTGGKEPWWS
13	NLI59004.1	Hypothetical protein	Clostridium sp.	1e-28	35	88	RPKLPDYDGKTTHGILVTPNSEHIPFSSGNPNPNYKNYIPASHVEGKSAIYMRENGITSGTIYYNNTDGTCPYCDKMLSTLLEEGSVLEVIPPINAKAPKPSWVDKPKTYIGNNKVPKPNK
14	WP_091379626.1	Hypothetical protein	Actinokineospora alba	2e-28	20	86	SPEKVAELGSALPPAVPKPNPTGRKTHGRWVDEAGRIHEAVSGRDGDSAEAWRILQEAEIPVPAEPVAVTHVEIKLAARMVRESRRHMEVVINNRPCPGRFGCDVLLPAILPEGYSMTVHGPGYRQTFTGGKKPWWR
15	WP_073480809.1	Hypothetical protein	Streptoalloteichus hindustanus	3e-28	21	88	DQVEQLRGELPPPVQRRSGQKMHGRWVGPDGTAHAIVSGHDDVLTPRVNNVLREAGCPMLPASTAADVELKLAVLMRDSGIRHAIVVTNNTPCQGPLGCDTLLPVVLPEGYALTVYGPNNYRRTFRGGAEPWWR
16	QXV57347.1	Hypothetical protein CVV72_10205	Amycolatopsis sp. TNS106	3e-28	22	88	GDLVEQARRELPGPVTRGRGVKTQGRWFAPGKTMAPISSGRDKYTEQVNQVLADAGCPYVPVTVAADVELKIAAEMRDKGITEATVVINNTPCEGPASCDALLGVVLPEGSTLTVHGTGGFTKTYRGGAKPW
17	WP_199199379.1	Hypothetical protein	Amycolatopsis sp. CA-128772	3e-28	22	88	STVDKLRRDLPERTPGKRGQKTHGQWFAAGKPPAELVSGRDKLTDRVDDVLAEAGCPRRPVTAANDVELKLAAHMRDQGIADASVVINNKPCKGALSCDELVPVVLPPGSSLTVYGPDGFVKTYRGGAKPWRT
18	WP_156213442.1	Hypothetical protein	Lentzea aerocolonigenes	5e-28	21	88	SRIEQLRAELPPPVVRGSGQKTHGRWIAPDGSARSLVSGRDDLSSKVNEALKSQGCPQLPARAADDVELKLAALMRETGETDSRMRHVTLVINNRPCKGDLSCDELLPVILPEGYSLTVHAPNYRKRFTGGARPWWR
19	WP_092980785.1	Hypothetical protein	Actinopolyspora righensis	7e-28	21	87	SRDHSWIDQVRQRLPEHTGGQTTGLTYDQDGTELTETSGREEVSERARLNLHDSTWFSTDDRGAPAVFTHVEVKYAQRMKERGQTHGVVVLNNPICDMERGCGAAVQAILPQGSTLVVWEPGATKPIELRGKARP
20	WP_116051381.1	MULTISPECIES: Hypothetical protein	Pseudonocardiaceae	3e-27	22	86	DEPDDAVEKARRELPERGTGRGVKTQGRWFAPGKTTSAVTSGRDDWTDRVNQVVKEAGCPYVPATAAADVELKIAAEMRDTGITDATVVINNQPCTGRTSCDGLLGVVLPEGSTLTVYGTGGFKKVYKGGQRW
21	WP_195441564.1	DUF6531 domain-containing protein	Roseburia intestinalis	8e-27	44	87	LPEYDGTTTHGVLVLDDGTQIGFTSGNGDPRYTNYRNNGHVEQKSALYMRENNISNATVYHNNTNGTCGYCNTMTATFLPEGATLTVVPPENAVANNSRAIDYVKTYTGTSNDPKISPR
22	WP_197288716.1	Hypothetical protein	Nocardia sp. NRRL S-836	1e-26	17	88	RVEALRKTLPPPVQPGSGSKTHGRWFAEGRIGGEISSGDDPTADDVWRLLREAGLPRPGRPFTASHAEMKLAAHMRANDVRHAEIVINNVPCKLDFGCEALLGVVLPEGFSLTVHGTNGYHRTFTGGRRPPWQR
23	WP_015804005.1	Hypothetical protein	Actinosynnema mirum	1e-26	17	91	EVERLRGELPPPVVPGTGQKTHGRWIGPDGRVRAIVSGRDEDAALVHAQLAAKGIPDEPTRNSDVEQKLAAHMVANGIRHVTLVINHRPCRGFDDSCDTLVPIILPEGCTLTVHGQTDKGMRVRVRYTGGARPWWS
24	WP_015800204.1	Hypothetical protein	Actinosynnema mirum	2e-26	20	88	RVDELAERLPPTVVPNTSAKTHGWWFTGQGAAQELISGEGPDARAAYEALREEGYPRPGMPFVAMHVEIKLAAHMRRNDIEHATVVINNIPCPLVWGCENLIGVVLPEGSSLTVHGSNGYERTFTGGRKPPWPR
25	WP_052407821.1	Hypothetical protein	Allokutzneria albata	2e-26	17	84	RGQLPPTVEPGTGEKTHGRWTAADGTVRPIISGRDEDADHVDQLLVERGLPPRRRTTRSADVELKLAARMVATKTRHATVVINNQPCVGPYGCDTLVRIVLPAGYTLTVLGSDGYRETFEGGATPWWS
26	WP_170301560.1	Hypothetical protein	Saccharopolyspora hirsuta	2e-26	22	87	ARDPQWARNRLAELPKREHDGPTHGTFIDTDGTRTPLVSGTDQESHTAAVMLINSEHFPDMPSPNGSPAAASHVETKAAQRMRDSGQTFGVVVVNNSVCGGDYGCRSAVQAILPQGACLVVWSPNATSPITLNGKAKP
27	WP_043776830.1	Hypothetical protein	Amycolatopsis rifamycinica	2e-26	16	84	PEKLEELRSKLPPSVPKPNPENKKTHGQWVDAQGNVHTTVSGEDQASAAAWERLQQAGVPANRKPVITTHVEAKVAAGMIQSGQRHTELVLNNRPCVGPLGCDSLLPVLLPKGYSVTVYGPDGYEETFEGGEEW
28	MCB1324683.1	LysM peptidoglycan-binding domain-containing protein	Leptospiraceae	2e-26	27	83	ARVVAENARRAPVLPPYEGGKTTGVFRASGFVDEPLVSGYSGPAARQPLGTPGMNNNLRAHVEGHTAALMRQRGLQEGTLYINRVPCAGVRGCDAMLPRMLPPGARLRVIGPDGYERVFVG
29	AXX33290.1	Hypothetical protein APASM_5925	Actinosynnema pretiosum subsp.	2e-26	20	90	APPDSWSWEVLPPPVVPGTRQRTHGLWDAADGVVRPIVSGQDDKSDLAAALFAQLGLKHGTPGIIHHVETKLAAHMRKWGIRSATVTINNVPCEGGRFTCDSVLPVLLPAGSELTVHGVNGFRKTYRGGSAAPWRKR
30	WP_076987195.1	Hypothetical protein	Actinosynnema sp. ALI-1.44	3e-26	17	88	QLREELPPPVTSGVGSKTHGRLVVGDKVRNLVSGKDSMSDKVISILASMGSPGKPQRASDVEMKTAAWQRTTGTKHATVVINHVPCKGRMGCDTLVPVILPTGYSLTVHGQYTDGRTFYKKYTGGAEPWWR
31	WP_157494358.1	Hypothetical protein	Kutzneria sp. 744	3e-26	20	84	SPRERRERGAPRPKTHGRWIGPDGQVHQIVSGEDQDYAESVKAFQDLGAPGLPTRASDVEMKLAAHMRNNGVTSADVVINNVPCPGQFGCDGLLPVLLPSGSTLTVHGSNDFTKTYQGGAKPPWRR
32	MBB4963601.1	Hypothetical protein	Saccharothrix violaceirubra	3e-26	20	88	PDDVPPADRRPPGAPRPKTHGRWIGPDGRTHAVQSGEDGMYPESATALADLGFRRKLTRASDVEMKLAAHMRNHGIHSATLVINNTPCVGEFGCDRLVPVLLPAGATLTVHGANGFEKTYRGGAKPPWRKD
33	WP_092975816.1	Hypothetical protein	Actinopolyspora righensis	3e-26	18	87	SRDRSWIDQVRERLPEHTGGQTTGLIYDQDGNEQILTSGRDQKLSDRIRLTLDTSSVYPPHRGDASPVVDTHVEAKYAQRMKEAGQTYGVVVLNNRMCPDPWGCHAAVRAILPRGSTLAVWEPGEIRPIEIRGEATP
34	WP_184914607.1	Hypothetical protein	Saccharothrix ecbatanensis	3e-26	17	88	RVEELLRDLPPAVIGGTGQKTHGRWTAPDGSTQRAVSGHDEWTPKVNAALAAEGCPRLPVVTDADVELKLAARMREQGTLDPAMRHLTLALNYAPCVGPFGCDSLLPAVLPEGYTLAVYGPDGYYKKFTGGKPPWRR
35	WP_184927554.1	Hypothetical protein	Saccharothrix ecbatanensis	6e-26	20	85	RRDLPSTVVASTGQKTHGRWVAPDGAVQPIQSGAGPDATAVGQFLQTIPLPQPGIPMAASHVETKLAMHMRNTGIRHASVAINNRPCAGRFGCEILVGIILPEGSTLTIYGSDGYERTIQGGLRPPWQR
36	WP_103349684.1	Hypothetical protein	Amycolatopsis sp. CA-128772	8e-26	21	88	DPVEVLRRQLPPPVTRRGQKTHGVWTAPGKGAAALASGKGSYADRVNEVLQEAGCPRLPVTASRDVELQIAAEMRDTGITDATVAINNQPCTGPTSCDGLLSVVLPPGSTLTVYGTDGFKKVYKGGATPWWR
37	WP_158843711.1	Hypothetical protein	Saccharothrix deserti	9e-26	19	90	DRVEALRRELPPDVPSPDQRPPGTPRPKTHGQWIGPDGQARPIASGEDEMYRESETALGDLGFHRRLTRASDVEMKLAAYMRNHGVRSATLLINNTPCPGPLGCDELVPVLLPEGYTLTVHGANGFAKTYRGGATPPWRKR
38	WP_082373164.1	Hypothetical protein	Nocardia sp. NRRL S-836	2e-25	21	86	SPEHLQQLRDQLPPPVEASTGQKTHGRWFADGTEIVSGQGADAADVAECLKSLQFPRPGLPFSASHMETTLAVHMRNNDIQHATVLINNVPCVGDFGCEVLVGAILPAGSTLTIYGSDGYTQTIAGGTRAPWQR
39	WP_204845919.1	Hypothetical protein	Saccharothrix algeriensis	2e-25	19	87	RIEELRQELPPPVEPGTGQKTHGRWVAPDGSTQTIVSERDQWSTKVNEALTAEGCPKIPVITDGDVELKLAARMREEGPVDPAMRHVTVVINHVICQGPLSCDTLVPVVLPEGYTLTVHGPGYYKQFTGGTPPWRR
40	MBK7217240.1	Hypothetical protein	Candidatus Promineofilum sp.	2e-25	19	79	EEYLGHLPTRTRTRDKTHGLLVLDDEPPIPVVSGQNGPAATIPRGSRGFDAITQTHVEGHVAALMVNHGWTRATLYINNVPCPSCDRLLPRMLPPGARLNVIGPNGFQKLYVGGRW
41	SED85780.1	SCP1.201-like deaminase	Amycolatopsis lurida	3e-25	15	72	KKTHGRWVDAQGTVQPIVSGEDEHSEAAAEMFKQAGVPPSKKLAITAHAEVKVVVQMVQANQAHSEVVVNNRPCPGPLGCDALLPVILPDGSSLTVHGPNYRKTYTGGKKW
42	WP_157368200.1	Hypothetical protein	Alloactinosynnema sp. L-07	4e-25	20	86	DEAESVRNTLPPQVPKPNPDGKKTHGKWFDGTGRAIPLASGYDDDAAEAWRLLQSAGMPAIREPASTAHVEMKAAVRARKLGERHTEVVINNVPCRGIYGCDQLLPVLLPEGYSITVHGPNYRRTFTGGIKW
43	WP_015099046.1	Hypothetical protein	Saccharothrix espanaensis	5e-25	16	88	RIAEIRRELPEPRRPAAGTKTNGRWFTARGPVRAQVSGDGPDARMVHDALREEGYPHSGAPIVTTHVEMKIAGQMRRDGIREATLVIDNVPCAKLLGCENLIGVVLPAGYSLTVHGTGGYRRTFKGGQKPPWRR
44	WP_132493243.1	Hypothetical protein	Saccharopolyspora elongata	1e-24	20	83	RWARTAQWRLPKWTMGNPTKGLFLDPDGHEVEITSGRDEQRDDVAARAELVLLNSTRFPKHPLSSHASPEVAKHVEVKAAQRMREQGIPYGVIAINNAVCEEEYGCRTAVPAILPRGFALAVWEPGAEHPIVFRGEA
45	KGI79283.1	Hypothetical protein IL38_24515, partial	Actinopolyspora erythraea	1e-24	21	82	EQVRQRLPEHTGGQTTGLTYDQDGTELTETSGREEVSDRARLTPHNSTLFPADDRGAPAVSTHVETKYAQRMRERGQTHGVVVLNNRICPGEQNCEAAVAAILPQGSTLVVWQPGASRPKEIHGKARP
46	WP_091808828.1	Hypothetical protein	Prauserella marina	2e-24	22	83	PAPSRVERVRGELPTRVASGRGQKTHGRWWSTDVEAVPITSGVDARSKRVNDILLQQGCRYVPVTTSADVELKVAAQMRDEGIMHASLVINNRPCRGPLGCDSLLPMVLPRGAVLTVYGEDGFERRYEGG
47	WP_212255806.1	Hypothetical protein, partial	Burkholderia cenocepacia	2e-24	86	91	APQLPAYNGQTVGTFYYVNDAGGLESKVFSSGGPTPYPNYANAGHVEGQSALFMRDNGISEGLVFHNNPEGTCGFCVNMTETLLPENAKMTVVPPEGAIPVKRGATGETKVFTGNSNSPKSPTKGGC
48	WP_218182203.1	Hypothetical protein	Actinosynnema pretiosum	2e-24	18	91	RVERLRRELPPPVAPGAGQKTHGRWIGPDGQARPIVSGHDSKSALVNPALREKGMPGFTRRHGDVEMKLAAHMAANGVRHATVIINHTPCRGLLRCDTLVPILLPEGSTLTVHGVNQKGIRIRIRYTGGARPWWT
49	WP_157528156.1	Hypothetical protein	Nocardia sp. NRRL S-836	2e-24	18	80	SHAWVAWARSQLPDYKTSGIWRDADGQSDVVQSGREADGEHDRINDHLAVQGVLWPGQKAEVTKHVEAKVAWRMRQSGINLVELVVNKEVCEGMLGCRATLPYILQPGQRLIVHDPVGSHVFQGR
50	KOV87626.1	Hypothetical protein ADL03_06870	Nocardia sp. NRRL S-836	2e-24	20	92	GSREHIEQLRRAQPPPVQPRSGQKTHGSWFTNSDEPVRELTSGEDEWYEAAKQHLKDMGLPGTPVTVVDVEVKLAVHMARNGIQHATVTLNNTPCKGRFGCGALVPVVLPEGSTLTVHGITSDGRIMRKTYSGGAPASWT
51	NUS43356.1	Hypothetical protein	Mycobacteriaceae bacterium	3e-24	16	88	DQVEALRRDLPPTVIGGTGQKTHGRWVAPDGSTQREVSGRDEWTPKVNAALAAEGCPRLPVITEADVELKLAARMREQGAADPAMRQLTLVLNYAPCEGPFGCDSLLPAVLPEGYTLAVHGPDGYYKKFTGGKPPWRR
52	WP_221467129.1	Hypothetical protein	Saccharopolyspora phatthalungensis	3e-24	21	86	ARDPKWADQIRKRLPSRGDGGQTIGFGFDRDGTELHITSGHDVSLSEPARLTLHNSRNFWTDSRGAPTVTLHVEVKYVEMMRQAGQTYGVVVVNNEVCMGCRSAVPELLPEGSTLVVWQPGSSQPLTFIGRARP
53	SHF12987.1	SCP1.201-like deaminase	Streptoalloteichus hindustanus	4e-24	23	73	MHGRWVGPDGTAHAIVSGHDDVLTPRVNNVLREAGCPMLPASTAADVELKLAVLMRDSGIRHAIVVTNNTPCQGPLGCDTLLPVVLPEGYALTVYGPNNYRRTFRGGAEPWWR
54	WP_118947760.1	Hypothetical protein	Actinosynnema pretiosum	5e-24	17	91	DRIERIRESLPPPVVVGAGQQTRGRWIAPNGRDYPISSGLDSRSELVDAQLAAKGLADRETIRKGDVEMKLAADMAATGIRHVTVVINHRPCRGRYNCHTLVPILLPEGYTLTVYGITSSGTRTRVRYTGGAEPWWR
55	WP_092526101.1	Hypothetical protein	Amycolatopsis arida	5e-24	19	86	GSRYPEQGAWCADLLPPRVRVGQGDRTIGYVDGSYHQFTSGLDDTYSPQIWRRLMEKGVQEAAATFLSTHVELKVATDMIMRGKTDSELVINHQPCRARSPLRPGCDDVLEQYLPPGYTLTVHGTTDEGEPFTRTYRGKA
56	WP_184693657.1	Hypothetical protein	Saccharothrix tamanrassetensis	5e-24	19	91	RIEAIRRALPPPVVPRSGQRTVGQWIGPNGQARTVESGWDQRSAQIQTQLARKGLPEGTKRSGDVELKVAADMVARGIRHAEVVINHVTCKGPDSCDTLVPVLLPEGSTLTVHGINQAGTRTRVRYTGGATPPWQ
57	MCB7525323.1	Hypothetical protein	Ruminococcus sp. TM463	5e-24	44	72	SFKSGNRSTPSYPQYKAQSASHVEGKAALYMRENGINEATVFHNNPNGTCGFCDRQVPALLPKGAKLTVVPPSNSVANNVRAIPVPKTYIGNSTVPKIK
58	WP_146174756.1	Hypothetical protein	Umezawaea tangerina	5e-24	18	88	PVDRLRADLPPDVPAMRRGAGTSRPKTHGRWVGPSGRSEVIVSGKDELYDQAVEVFRGMKSRHILQRVSDVEMKLAAHMRKNGIRSATVVINNQPCGGPMGCDELVPVVLPPGYRLVVHGTNGFFRVYEGGGKSSWV
59	WP_139191008.1	Hypothetical protein	Actinokineospora iranica	5e-24	21	82	PPDLVDDQSRPLPRPRGKPAPKTHGRWVDQNGKVREEISGWDEKYDTAVEWFEQQQPPRVPSTAAHVEVKIAVHMRLNRIPAVTLAINNLPCTGDWGCDALVPQVLPCGYTMTIHGSNGFRRVYYG
60	WP_156758455.1	Hypothetical protein	Actinokineospora pegani	6e-24	17	86	RVEAARNRLPRPVTRGRGQKTRGEWFTPEGDSATIASGTDARSVRVDAVLREKNCPLYPLTVVADAELKLAVHMRDNEIKRATLVLNNFPCPGPYGCDELISVVLPPGYVLTVYGPDGFKKRYLGGAKPW
61	WP_091452319.1	Hypothetical protein	Actinokineospora iranica	7e-24	18	83	AEVERLRAGLPPDIIRSDNRPRGTPQPKTHGRWIDPDGNTHAEVSGWDDKYRAAVNWFAAQPGTKVPSTVADVEIKLAVHMRQNAIRYATRAINHVPCKGDFGCDTLVPHILPEGYILVVHGAGGFRKTYHGRAK
62	WP_020388331.1	Hypothetical protein	Kribbella catacumbae	7e-24	20	83	PSAQRTIRDRLPARPDPLAKTDGIWFGRAGEEVDLVSGYDDHSDHADRVREQLGLPPLTIVSHVEVKFAMFMRERCLRSETIYINNVPCKGLRSCSRYLESFLPKGSRLTVHWPDSEPRTFEGKGP
63	WP_106616101.1	Hypothetical protein	Saccharothrix carnea	1e-23	18	83	PPDRVRELLSKLPVRDSSNQKTHGYWLDGQGNAHGPLPSGRDELSEAATAELRRLGIAPSRGALMTADHVEVKLAVSLRASPEQEVTVVINNDPCARGPFSCDRLLPRILRPNQVVTVYWPGGVKTYRGRA
64	WP_221447243.1	Hypothetical protein	Saccharothrix violaceirubra	1e-23	19	86	RNSLPPRVTPRSGQKTHGRWLGPDGQVRNVVSGKDHRSELARQRLYDAGVRRTVAVLSDVEMKIAAEMAATGIRHATLVINHRVCRGDLSCDTLLPVLLPEGYTLTVHGIDRRGNRTKTRYTGGSTTW
65	WP_075850339.1	Hypothetical protein	Saccharomonospora sp. CUA-673	1e-23	22	88	EQVERARAQLPPRVGSDSVRRKTHGRWWSSSGGEPAALTSGRDEAARRVDERFAQMDAPWPIAASADVEMKLAQYMADNNITEATVVINNRPCQGALSCDNLLSVLLPTGSSLTVYGTEPDGTPFKQTYRGGRKPPWQ
66	WP_132493122.1	Hypothetical protein	Saccharopolyspora elongata	2e-23	20	87	GSQYPPEAGTVVDVLPRRVQEGKPGEKTVGFVDGSVTSSFVSGIDQTWTPAVLARAREVGISRHFARFVSSHVEMKVAAMMTQTGKQHSELVINHVPCGSQPTQPPGCDQVIERFLPKGFTLTVHGTTQAGRPFSKTYRGQA
67	NEA32015.1	Hypothetical protein	Streptomyces sp. SID13031	2e-23	20	75	RGHREKTSGLWRDADGNEQPLLSGIDRYREMADRLALDKELGDPPHTLAISAHVEIKFALMMRERGLKDETIAINKRPCDGDLGCDQMLSRFLPAGGSLTVYGPAGFKRTYLGTEQ
68	WP_210407995.1	Hypothetical protein	Allokutzneria sp. NRRL B-24872	2e-23	23	84	EWAAAIAALLPERTSQRTTGVCVVGDGSHALVTSCRDEDATQAELFLLNSPHFPRTRQDGAIGAADHVETKIAYRMRTLGITYAAVVINNTVCGGPLSCPRAVRAILPKGYTLVVWEPEADEPFVLEGRAQP
69	WP_191305138.1	Hypothetical protein	Lentzea cavernae	2e-23	15	79	RGALLSKLPDREGGKTSGIWVDESGAEHAIVSGEHDWQQARDVLAELRIGPARGTLWVAAHVEVKLAAMLRGLAAKDVTLAVNNEPCNEGRWSCDRLLSRILKPGQTVTIYWPGGSQSYRGK
70	WP_191258693.1	Hypothetical protein	Amycolatopsis oliviviridis	3e-23	19	72	KKTHGRWIDAQGNVQQTVSGDDEQSAIAWQLLQKAGLPPNRKPVVTTHVEAKVATQMIKSEQQHAELVLNNRPCVGPLGCDTLLPVLLPEGYSVTVYGPEGFTETFEGGEQW
71	AXX33310.1	Hypothetical protein APASM_5945	Actinosynnema pretiosum subsp.	3e-23	17	91	DRIERIRESLPPPVVVGAGQQTRGRWIAPNGRDYPISSGLDSRSELVDAQLAAKGLADRETIRKGDVEMKLAADMAATGIRHVTVVINHRPCRGRYNCHTLVPILLPEGYTLTVYGITSSGTRTRVRYTGGAEPWWR
72	MBP3281114.1	Hypothetical protein	Treponema sp.	5e-23	34	80	TYGVLILDDGKQYSFNSGKPDPIYRNYIPASHVEGKAAIYMRENKIQSGTVYHNNTDGTCPYCDKMLPTLLEKDSTLKVVPPQNATSSKKGWITNEKIYIGNDKIPKTAR
73	WP_147460188.1	Hypothetical protein	Actinokineospora cianjurensis	1e-22	18	81	PPDLPRVANGVRRRPAAKTHGRWLGSDGVVREEVSGWDSKYYEAVEWFYGQPEKKVPLTAADVEVKLAVHMRNNKIMRVELAINNIPCVGEWGCDTLVPRILPRGYTMTIHGSGGFHAIYHG
74	WP_082860123.1	Hypothetical protein	Alloactinosynnema sp. L-07	1e-22	16	83	SESDKRAAKLLERLPVRGPKERKTSGYWVDDDGAEHGPLVSGHQDGYQEAVELLRALSIAPARGELWAAAHVEVKLAARLRSMTAKNVTLAINNQPCDTGPWSCDQLLPQVLRPGQRVTIYWPSGKQTYRGR
75	WP_203589993.1	Hypothetical protein	Streptomyces sp. SID13031	1e-22	20	84	SDEDAWGLFRMLPVRVERRGHREKTSGLWRDADGNEQPLLSGIDRYREMADRLALDKELGDPPHTLAISAHVEIKFALMMRERGLKDETIAINKRPCDGDLGCDQMLSRFLPAGGSLTVYGPAGFKRTYLGTEQ
76	WP_171678935.1	Hypothetical protein	Kribbella sandramycini	2e-22	21	78	EILNRLPVRKPTRSYSPKTRGTWREDDGTEHDLISGRHDPEFGEAQRHAEQLGIVDPPSILSTAADVELKFAMRMRRDGIRNARIVLNNRPCPGDLGCNKLLPSFLPPGSQLTVYGPGGFKQTYYG
77	WP_184670490.1	Hypothetical protein	Saccharothrix violaceirubra	2e-22	15	86	EELRREPPPTFERNTGRKTHGRWIAPGGSAQPAVSGHDEWTPKVNEILADQGCPRLPVATSADVELKLAARMRVQRADDPAMRHVSLVLNRAPCEGTLGCDKLLPVVLPEGYTLSVYGPNGYYEKFSGGKSPWRR
78	WP_145801886.1	Hypothetical protein	Kribbella amoyensis	2e-22	17	89	GRRISDEEGYRLQQKLPRREESELTQPKTRGLWVDKDGSEELLVSGQHDEWFQKAADFLRDLGIPPRNGDSITTPSHVETKFAMRMRVRGLKHETIMVNKLPCPGKWGCRALIGLILPPGSTLTVFGPDGFKKTYPQPPAEREQ
79	WP_090007745.1	Hypothetical protein	Lentzea albidocapillata	2e-22	18	86	GSRYPVDSGWCADLLPPRVIERTNRKTVGYVSGAPGKFVSGEDDTWTPEIVRRMHELGIGSLRSRRFLSAHVEMKVATMMVMQGLRRCDVTINHVPCRSGLRQSTGCHDVLRPYLPKGYTLVVHGTTQQGQPYSQTYEGQA
80	NEA35725.1	Hypothetical protein	Streptomyces sp. SID13031	2e-22	17	83	DAFEPVAREILERLPTRDPTDKTRGIWVDADGQEHDLISGVDDYTADVDRFMEEHRIRIAPGADTLGSHVEVKFAMRMRREGLTDATITINNKPCPGPYGCHRNLWRFLPDGARLTVYGPDNFNRTYPE
81	WP_051386039.1	Hypothetical protein	Actinokineospora inagensis	2e-22	17	83	DMPPDLVRWRQRPPGSPRPKTHGRWVGSDGMIHSEVSGRDEKYEHAVKWYQARSTQIPTRTSDVEITLAVHMRLSEIRSVTLVINNMPCPGEYGCDGQIPKILPKGYSMTVHGARGFLKTYRG
82	WP_189055250.1	Hypothetical protein	Longimycelium tulufanense	2e-22	18	86	WDSDLPPRVTSGTGAKTHSRWITPDGATRSMVSGRDADANHAAKLLADRGMKRTPMAVDHVETKVAARMARDGIREATIVINNKTCESRGPWGYGCKDLLPLILPAGYRLTVWDYDEHGNPRRITYTGGATPP
83	WP_211232061.1	Hypothetical protein, partial	Pseudoduganella violaceinigra	2e-22	32	93	RDYASELPEYDGKTTHGVLVTNEGKVIQLRSGGKEEPYTGYKAVSASHVEGKAAIWIRENGSSGGTVYHNNTTGTCGYCNSQVKALLPEGVELKIVPPTNAVAKNAQARAVPTINVGNGTQPGRKQK
84	WP_177231828.1	Hypothetical protein	Amycolatopsis saalfeldensis	3e-22	24	85	ARQEVAPPVQPRSGQKTHGRWAAGDGAAGMQAIVSRQDEYQLAGLGIANGAVAAHVETKIAAHMAANSLTDVTLTINNVPCKGPWSCDKVIPALLPEGSALTVYGESPAGTRIIKRYTGGAT
85	WP_186215037.1	RHS domain-containing protein, partial	Burkholderia gladioli	3e-22	91	93	APQLPAYNGQTVGTFYYVNDAGGLESRTFSSGGPTPYPNYANAGHVEGQSALFMRDNGISDGLVFHNNPEGTCGFCVNMTETLLPENSKLTVVPPEGSIPVKRGATGETRTFTGNSKSPKSPVKGGC
86	WP_132317690.1	Hypothetical protein	Kribbella sp. 16K104	4e-22	18	83	GRRISDEEGHRLQRKLPIREEVPVTSPKTRGKWIDENGNEEDLASGEHDEFEDVRDFLRGKGLLPPKGNVTTPSHVEVKFAMRMRQRGLMHETIVVNKLPCTGKWGCERFLRYILPPGATLTVFGPDGFKRTY
87	WP_054052745.1	Hypothetical protein	Alloactinosynnema sp. L-07	5e-22	18	83	DTDAPRIADLMARLPVRSGSGQKTSGYWIDDDGGEHGPVVSGEDEDYEHAKEILRALQIGPPRGELFAASHVETKFAARLRDSERKRVTLVINKRPCDDGRFSCDRLLPRILRPDQEVTVYWPGGSGTYRGR
88	WP_112243907.1	Hypothetical protein	Kribbella monticola	6e-22	20	80	DEVRRLAERLPVRKPGDKTRGVWRDKDGIEHDLISGRHEDDFHAAQRHAERLGLVRAPHGLSTAADVELKFAMRMRRENIKQAEIVINNYPCEGQLGCDELLDQFLPPGAILTVHGPAGFKQTYPK
89	WP_139273997.1	Hypothetical protein	Saccharopolyspora flava	7e-22	19	88	GSRYPRAVGWAVDVMPRRVREGQGDRTVGYADGAVGQPFTSGHDQTWTPLILERARAVGLPARFAGLLGSHVEMKVATAMIQRGRRHSELVINHVPCGSQAGQRPGCHQALEKYLPEGHTLTVHGTTQGGEPYSHTYHGRAQR
90	WP_092976740.1	Hypothetical protein	Actinopolyspora righensis	8e-22	23	87	GSEYPPEAAWVADTLPRRVRPGDKTVGYANGSFTDRFVSGVDHVWTPHIQERARGLGMSRWVIKALSSHVEMKVASMMIQRGQRNAEVVINNVPCGSRADQPPGCAQALERFLPGESTLTVHGTTEAGEPFTQRYEGRA
91	WP_104480705.1	Hypothetical protein	Actinokineospora auranticolor	9e-22	20	80	AQRQRLRTGLPPDLPRTRDRTRRQRSAKTHGRWIGLDGEIHTETSGWDDKYYAAVTWFQQADKKVPNTTADVEVKLAVHMRTNRIRHIVLAINNVPCVGDLGCDTLIPRILPAGYTMTVHGANGFHKVYHG
92	MBA8932188.1	Hypothetical protein	Kutzneria viridogrisea	1e-21	18	87	GDRYPPEAAGLAETLPPRVVPRTGQRTVGVPRIAGTVAPPISSGYDPDLSPAVNRRLTQMGIDSDFLDAHVETKIAAKMIETGQRDVEVCVNYVPCGIETQRSWPDVCDKILDEFLPIGYTLRVYGTTKDNQPFKRTYGR
93	RBM15243.1	Hypothetical protein DI005_28385	Prauserella sp. P	1e-21	21	86	GSRYPTEAAWCVDMLPRRVRAGQAVDRTVGYADGSLVPLTSGQDGTWTPAIRQRLTELGFPIQTVRRLGNHVELKAAAKMLLEGRKHSEVTINNEPCRARGRMLLGCQEVLPRYLPEGHTLTVHGTTQRGEPFTETYEGTA
94	WP_053732363.1	Hypothetical protein	Nocardia sp. NRRL S-836	1e-21	23	80	PEPSWAQQQRPNLPSYITSGIYVDQDGHSDMVQSGSEPDGEHERINAFLIEQDLVTVPDGALATVSMHVEMKLAWRMREGDAHRVEVVINRVVCGGPMGCEELLEDVLPPGRELTVHDPVGSRVFRGR
95	WP_082507154.1	Hypothetical protein	Duganella sp. Root336D2	1e-21	31	92	RDYASELPEYDGKTTYGVLVTNEGKVIQLRSGGKEVPYSGYKAVSASHVEGKAAIWIRENASSGGTVYHNNTTGTCGYCNSQVKALLPEGVELKIVPPANAVARNSQAKAIPTINVGNATQPGRKP
96	WP_204449062.1	Hypothetical protein	Actinokineospora baliensis	2e-21	18	83	PPRPLVERLRRELPPDIIPPHVRPRGTPPAKTHARWVGPDGVVHVDTSGRDAKYQQALLWFEAQPGGRIPRRASDVEMKLAVHMRLEGIRSVTVVINHVPCPGEWGCDALVPKILPPGSSMTIHGAGGFLKTYRG
97	WP_012782740.1	Hypothetical protein	Actinosynnema mirum	2e-21	13	86	DRIAKLREELPPPAVPGKGQKTDGRWFDGNGAVRDSVSGKDVDSEEAWRLLRESGIPLPRPPVVAHAEMKVAAAMRRLNVRHAVLVITNVPCDERWSCENLLPAVLPVGCSLSVHGPGYQRTFHGRTPKW
98	WP_158632619.1	Hypothetical protein	Amycolatopsis sp. WAC 01416	2e-21	17	96	DLVEQARRELPPPVTRGRGVKTHGRWFAPGKNTAAVTSGRDDRTDRVNEIVKEAGCPFVPLTAAADVELKIAAEMRDTGITDATVVINNVPCQGQASCDDLLGVVLPDGQHVDGSRDGRVHEGVSGRQAVVTFDGWFDPGQREP
99	WP_089913037.1	Hypothetical protein	Lentzea albida	2e-21	19	80	EPPTWAEQQRERLPPYITSGFYLDPDGHAELVQSGREPDGEHERINNHLIAVGAIPPIKIESATHVEMKVAWRMRQGGVDRVDLTINNKVCTGDLSCTRLLPYVLLPGQKLVIHDPVKSHEIRGK
100	KYF54742.1	Hypothetical protein BE08_32310	Sorangium cellulosum	3e-21	26	83	GPQSKAAVANGPPSLPAYAGGKTSGVLRTASGDIQITSGYKGPSAGMPPGTPGMNWRIKSHVEAHAAAVMRQQGLKDATLYINQAPCVGTTGCGAMLPRMLPEGARLRVVGPNGYDKVFIG
101	WP_179536301.1	Hypothetical protein	Actinopolyspora biskrensis	3e-21	19	88	SRYPIEAQWARPLLEPRVVVGSGRPTIGQAKINGRHIGEMRSGRDGLSERVDERVRAVGIRTRRQLGNHVEMKLASLLIDSQARHGEIVINNAPCGTEPGAFAGCDQHLERFLPSGYSLTVYGTTAQGRKFAQTYHGKAS
102	WP_146108175.1	Hypothetical protein	Actinokineospora auranticolor	3e-21	17	90	GDRYPEEANPYHDWLPPRVSRTDVNPPMTGYVFLNGRSTGEIGATRFDPWAEAMVERLEELDLPDAIDIHHHVEMKVVIMQIQNGATHGQVIINHAPCGTRRRSPRPTCDSTLPKVLPTGYSMTVLGTDASGNPFKKTYHGRAPR
103	WP_086821612.1	Hypothetical protein	Allokutzneria sp. NRRL B-24872	5e-21	19	84	REQLPPTVAPKSGAKTHGRWTVDGEVANVIVSGRDSDADLADQLLAERGLPGRASRSADVEMKLAARMATGGPRHVTVLINNRPCRGPFGCDTLVPVLLPAGSTLTVLGNDGYRKTFEGGATPWWS
104	WP_157979541.1	Hypothetical protein	Kribbella monticola	5e-21	17	83	GRRITDEDGYRLQQELPDRELSRLSRPKTRGTWVDENGDKEDLVSGQHDEWFQKVTDFLRERGIPPRDDAGIMSPSHVETKFAMRMRLRGLQHETIMVNKLPCKGQFGCEELLRDILPPGSTLTVFGPKGFKETY
105	WP_170210319.1	Hypothetical protein	Saccharopolyspora antimicrobica	7e-21	19	90	GTEYPPEAAWAVPELPPRVQQKGDHTVGKVKIGNRPIPGAFRSDQGDVWVQEAQKRIKELGIRAWPYVPFHVEMRAAAMMVRSRVTSSEVVINNVPCGYQNQPPGCHQVLEPFLPEGSQMTVSGTDRKGRPYRRTYHGKAKR
106	WP_131353331.1	Hypothetical protein	Kribbella pittospori	8e-21	23	83	EIDPRAQAIIRRLPVREENTGKTRGLWFGRDGSESPLVSGYDRYQEMADRYADERLGLGPLAKATHVEIKFAMFMRERGLRDETIYLNNDPCKGPASCRRWLGSFLPPGAKLTIHWPDGGPETFDG
107	WP_143022689.1	Hypothetical protein	Lentzea jiangxiensis	8e-21	23	81	PTWAERQREQLPTYVTSGFYRDPDGNSDVVQSGQDAWGEHHAIAEHLRAEGFPPTGPGRVTIGEHVEGKVAWRLRTSGDTHVDLVVNFPMCAGPYSCRNLLPFILKPGQSMTVHDPMKTRTFHGRSTR
108	WP_213496391.1	Hypothetical protein	Telmatocola sphagniphila	1e-20	20	80	GKTIGALIQTDGKITVLVSGYEGPGKGVRGIPKMNGLIKAHVEAQAAVLMRMRNLSQATLRINRVPCPTMNVKVLGCDEALPHMLPESASLTVIGPDEFSREYIGKMDPPRTRIQGLEG
109	TCO49834.1			1e-20	16	88	GDSYPPQAAGLVENLPQRVTPSAQERTVGVTRIGDRVLPPIMSGYDPVFSELACRRLAAIGIDPAMLKSHVEVKLAALMIDTGQTQATVAINYTPCGFEVRRFAPDTCHRVLDDMLPPGYTLTVYGTTQDNAPFEWTYGRR
110	WP_184670447.1	Hypothetical protein	Saccharothrix violaceirubra	1e-20	20	75	RVEALRGELPPSVERLTGAKTHGRWFKRRGTFYVTTHVEMKVAARMRTKGIRHATLIANNTPCDNIWGCENLVGIVLPAGSSLTVFGPNGYERTFTGGKKPPW
111	WP_133902788.1	Hypothetical protein	Actinophytocola oryzae	2e-20	24	69	TTGLYYDPDGTQHRITSGHEGISDRVEEILRSSGMVSFPPVGRHPAITHVETKIAMTMREAEVTTVVAVINNEEGPCPGPYSCQAVLGVVLPAGYTLTVWWPGRATPETFTG
112	HGW16183.1	Hypothetical protein	Geobacteraceae bacterium	2e-20	23	80	VHPHVPPYPGTGKTRGVFVHEGVEVPLISGEQGPGLWLKQNLPGGPGSGMTRAWTHVEGHAAGIMRKHNLTDADLYINQVPCGFPSPAQCRNVLQKLLPPNATLRVHYIKEDGTVGIWLFVGG
113	WP_084672576.1	Hypothetical protein	Saccharothrix espanaensis	2e-20	23	67	GTVHEEVSGKDEKSEEALRFFEEIKSRRIPVTVVDVEIKLAAHMRKNGIPSATLVLNNFPCRGPMGCDALVPVVLPPGYTMTVYGPDGFRQEYKGGGTSKWV
114	WP_161629619.1	Hypothetical protein	Saccharomonospora iraqiensis	2e-20	17	86	GSTYPAAAAWCIDVLPRRVRRGEEGERTIGYADGTLDRFVSGRDSAWSPLVVQRLTQRGLRRSNAEFLGRHVEMKVATKMILERRTSSELVVNHAPCTRRGPLLGCHEALPRYLPEGYSLTVYGTTQQGEPFSHTYEGSA
115	MBB5159912.1	Hypothetical protein	Saccharopolyspora phatthalungensis	2e-20	19	88	GSEYPAAAAWAVDEGLPPRVQRGAGSPTVGYVRVNGLPTRVQSGADGFSDMVDQRLQEIGVRRPLDLRRHVEMKIAAMMTRTGDQHQEVVINHAPCGSEPGQTRGCHDMLERFLPRGRSMTVHGTTADGKPFSHTYHGKGS
116	AUX38438.1	type IV secretion protein Rhs	Sorangium cellulosum	2e-20	25	83	ATTAAGIARGAPSLPVYTGGKTTGVLRTATGDMPLVSGYKGPSASMPRGTPGMNGRIKSHVEAHAAAVMRERGIKDATLHINQVPCSSATGCGAMLPRMLPEGAQLRVLGPDGYDQVFIG
117	SEE94495.1	RHS repeat-associated core domain-containing protein	Jiangella	2e-20	25	78	RPPVASGGLATEVPAYAGSRTAGTLVTPDGAEFPLISGWHPPAASMPQGTPGMNIVTKSHVEAHAAAIMRNQGLSEATLWINRAPCGGKPGCAAMLPRMVPSGSTLTINVVPNGS
118	WP_187764744.1	Hypothetical protein	Saccharopolyspora spinosa	2e-20	21	88	ARPAPLHRRHLAALPERSNRCSPTTGILTTADGTKLDIVRSGRHGPGTGGPGLIGRWQHMASANDHAEGHAAALLREHAFTEATLYVNNRPCPGELGCDATLPAQLPAGARLTVYWPGGYQVYEGTGEGLQR
119	WP_044236021.1	DUF6531 domain-containing protein	Chondromyces apiculatus	3e-20	25	81	LPGWDGGKTQGWFVYPDGTERHLISGYDGPSKFTQGIPGMNGNIKSHVEAHAAALMRQYELSKATLYINRVPCPGVRGCDALLARMLPEGVQLEIIGPNGFKKTYTGLPDPKLKPKG
120	WP_132407019.1	Hypothetical protein	Kribbella albertanoniae	3e-20	18	82	TDAEGRRLLGKLPVRGQKFGQREKTRGIWRADDGTEYDLVSGRGEDSIGDDNQDLYRQAEEFAIEHRLGNPPGTLSITSHVEIKFAMLMWKRGLRDATIVINNPPCKGDSSCDEWLDKFLPPGAKLTIYGPDNFKGIHPK
121	WP_051747771.1	Hypothetical protein	Streptomyces griseorubens	4e-20	17	89	GESCPLWVRNAWKKLPKRADGDPTSGFVFEPDGTQVWDHMLVSGRSKLSEDINAFLKSSADFPNFSSYASVSHHAEAKLAWEMRNKMGAGKELHIVINTNYVCPKVTSPNAMGCKQAVPAILYEDQTLYVHYPGMKEPVELKGKAKRRT
122	WP_177320670.1	Hypothetical protein	Lentzea waywayandensis	4e-20	17	79	WSTQQRATLPVYDGKTTGKYVDPDGYTESVRSGYEPDGEHDEIAEFLFARGYPPGPAGARVTLGVHVEAKVAWRMRAGGVDRVELVINNPMCRGPYSCTKLLQEILLPGQTLVIHDPRATRVHRGK
123	WP_073486386.1	Hypothetical protein	Streptoalloteichus hindustanus	4e-20	16	86	AEARQLWDELPPRVTYGAGAKTHGRWITSDGTTRPMVSGRDDDARYAAKLLADRGVKRTPMAVDHTETKIAARMVRDGIAEATVVINHQTCRGRPPFGYGCGDLLPVILPAGSRLTVWDYDEHGHPRGISYLGGASR
124	WP_184843424.1	Hypothetical protein	Kribbella solani	5e-20	20	86	DEEAWRLFAKLPVRLDQPGHREKTRGLWRNEDGMEDEWVSGFDEWRDKADRFAVAEKIGNAPHLLQITSHVEIKFAMFMRERGLRRATLVVNKRPCPGEAGCDEMLKDFLPKGAKLTIFGPNNFKETYPKPTKPEGT
125	WP_091452544.1	Hypothetical protein	Actinokineospora iranica	5e-20	16	94	GAHYPPQTHWRARLMPDRHKKDGTRGKTVGWIHGDNWPTPTSTEEIPVISGRHDQWFHVAEEGLLRNGHEIENSRFLASHVEIKVATMMIHTGRRHVEISINHAPCADKKRRYGLPYPGCDTTLPRYLPAGATLTVHGTTEDGKPYTRTYTGNPQRKAPIDDHPQ
126	WP_184536499.1	Hypothetical protein	Micromonospora polyrhachis	5e-20	16	91	VPERVRAAATSFLPRPPGANRPTTGCFQGRVVTSGGRDRSIAADLRYDPLRGPPVTFYQHVESKVAAQMRHDDIATADLVVDNTVCGSNQHDQDHEWSCEKILPAILPAGARLTVWVTRDGGQSWWQATYTGTGERITR
127	TQJ17642.1			6e-20	18	75	RRLPKRNPDNNDPTTGILVDETGKRQSFVSGRGDYLEEKALDLCKEKGWQPFDRTRHTEIKVAVHMRLTGVERATLYLNNEPCDIPGANCRILLPRFLPPGAELVVYGPNGYRETFKG
128	WP_168200599.1	Hypothetical protein	Allokutzneria sp. NRRL B-24872	7e-20	18	80	ARAAEVLSGLPPPMCNPRPLGQPVQPTHGRVLDENGSVVKALVSGTDEDSRAADGLLAEAGFSRLNIGLHVEVKALALMRETGRRHATIVINNECCGGPWGCAKMLPRLLRPGESLTVHGPGGYHRTFRR
129	WP_184926470.1	Hypothetical protein	Saccharothrix ecbatanensis	7e-20	21	81	SPEPPWDEQQRKSLPAYITSGRLFDEDGYGELIQSGREPDGEHQRIADLLIEQDEVPRSGFPEVAKHVEMKAAWRLRESRAGSAMLIVNNVVCTGPISCVELLESVLLPGQVLTVYDPVKARRFEGR
130	MBQ7775108.1	Hypothetical protein	Lachnospiraceae bacterium	8e-20	24	79	EAVEWCSGVPRYGTRGKKTSGVLATSIGDFEYVSGVNGPSSHFPKGTIPGRNAIISTHVEAHTAATMRELNIQRGVLYINREPCGPATDFRAGCEFMLPKMLPEGAELQVIGPNGYNRIFIG
131	NJO84018.1	Hypothetical protein	Blastochloris sp.	8e-20	21	88	RTPGDKLPTWQKGHPTRGVLDTGSEEIDLVSGSGGPANNMPLDTPGMRDDMVVRTHVEAHAAAIMRQRGLKEATLYINNTPCLGRLGCDNMLPHMLPEGATLHVRVKASNGQWESRTYYGLPDADWRWPQ
132	WP_184806193.1	Hypothetical protein	Kribbella italica	8e-20	17	83	PFDPSTREVLERLPLRKRGDKTSGIWIDASGNEHDLLSGVDEYTSDVDRLMEDLQIRIAPGADTLGSHVEVKFAMRMRREGLTDETIVINNRPCPGPYGCHRNLWKFLPDGARLTVYGPDNFKRTYPQ
133	WP_157495473.1	Hypothetical protein	Kutzneria sp. 744	9e-20	17	88	GDRYPSEAAGLVENLPPRVVSGAGDRTVGVPRVGGRAAAPIESGYDPELSEAISARLAELGVRDTYLRFHAELKVAQMMVQTGHLEVELAINNVPCGIETQRNWADTCDKVLDRYLPAGSRLTVYGTTRDNRPWRRIYGSRR
134	WP_018351441.1	Hypothetical protein	Longispora albida	9e-20	23	84	GGCTPSAAAAAISNLRGKITSGQMLDSEGKPIGAGVSSGRDESSAKINEFLSQQPDVAMPPRGAQHPAADHVEVKFAMWMRENGVTDADVIINNPRGVCGGPYSCQVAVPAILPKGATMRVWYPGATTPTVLTGRG
135	NUT37325.1	Hypothetical protein	Hamadaea sp.	1e-19	22	84	ATCPTWVYNALSALRTKALTSGRLFAPNGTELYTEIRSGTDASTSAIDTYLKTVPGWPSNADGFWVATHAETKYAWWMRNNGVKDADIVINNVDGPCAGQYSCPMAVQAILPEGSKVRIWWPGRTTPMEVIGTG
136	WP_212528010.1	Hypothetical protein	Actinospica durhamensis	1e-19	31	88	PSAVQQLLSANGEPGKTAGVLDLNGELTSLVSGKGELPNYAASGHVEGQAAMMMRAEKATSATLYIDNPNGICGYCRSQIATLLPEGATLEVVTPLGTVEPTARWSSSKVFTGNERYPKGW
137	WP_223279972.1	Hypothetical protein	Streptomyces sp. SDr-06	1e-19	22	84	CPIWVGKIFDGLRPYLKTGDKTQGALRDANGKRIAGLGGKYDDLLSGEDDLYPVASEYLRTSPSPLYGGKPVGTKFNIATHVETKYAALMKQNGITHATVVINNSNGVCSNRMNCTNAVESILSKGSSLTVYYPGARNPVIILGKR
138	WP_220290655.1	Hypothetical protein	Streptomyces sp. MBT84	1e-19	20	71	TTGRIFDADGNILRADITSGSSVWQRKAHEILDASPNIRPLKNKGDKFWSEDHVETQFAAWMRESKTKNAHVYINNDYVCGGPHGCQLAVRAILPRGYTMTVHYPGMTEPRILKGVAR
139	WP_090008629.1	Hypothetical protein	Lentzea albidocapillata	2e-19	21	78	PWVMRSRAQLPAYQTSGMYQDPDGHSDVVQSGREPDGEHDRINDHLVRLGIGRPGASLEASKHVEVKVGWRMRLTGVSHAELVVNNELCNGALSCAQLLPFVLGPGQTLTVHDPVRSRVFRGK
140	WP_143061345.1	Hypothetical protein	Saccharopolyspora shandongensis	2e-19	16	88	GDHYPPEAASMATHLPKRVSPGVGERTVGVPRIGGRELPAMPSGRDETWSPAVSRRLREIGIRSKFLDSHVEMKLAAIMIDTRQTEAELAINYTPCGVEQQRAMLDVCHRVLEEFLPIGYTLIVYGTTQSNEPFRHTYRGRA
141	WP_084402091.1	Hypothetical protein	Lentzea albidocapillata	2e-19	21	80	EWIEHQRSQLPSYITSGIYRDEDGNADLVQSGQEPDGEHLAIGAHLTPLGFPMGGKGRVAATEHVEVKVAWRQRKAGIAHTELVINNELCVGLYSCRNALPYVLLPGQTMTVHGPVESETFTGRSLP
142	WP_209616290.1	Hypothetical protein	Saccharothrix coeruleofusca	2e-19	18	83	AERVAWQRRDLPDYITSGRYEDEAGQPVLVQSGKGPESPQIARYLFEAGILPRPGMPFVAMHVEPKVAWRMRTSGRARVELVINNKVCQGDLSCRKLVEDILHEGQTLVVHDPTEDRPLVFEGRSPR
143	WP_158075660.1	Hypothetical protein	Actinokineospora bangkokensis	3e-19	17	84	GDRPAPHRLDVDGVVRRQQRLPPPVTPNTGAKTHGVWVKSDGTSGTAISGEDDGVAVVAHYLKQVFSGQLSIETHVEMKVAAGLRATFDETGRTEHVTILLNHRPCPGRRGCAVYLPKILPVGCTVTVYGTNGYYRRFRG
144	WP_131296162.1	Hypothetical protein	Kribbella sindirgiensis	3e-19	19	80	SDEEGWRLFGTLPIRDGSVVSRPKTRGLWKDADGKEHPLVSGQRSSDGQGVDPYYQQVKEFMREQRIGRQDADPMVASHVEAKFALFMRERGLRHETIVVNKIPCPGRFGCDQLLKLFLPPGSTLTIFGPNGFKKTY
145	RTL35118.1	Hypothetical protein EKK48_29955	Candidatus Melainabacteria	3e-19	23	77	RSYFERLPQRMRDSDKTAGILVADGQELDVLSGRKGPAQSMPAQSRGFDLITKTHAEGHAIAHMIQHGIKEAKIYINNNEICSSCEKLIPRMLPPGSKLEVHMPSGAVRNFVG
146	WP_141854229.1	Hypothetical protein	Kribbella jejuensis	3e-19	16	83	DSDPDSIMRRLPKRNPDNNDPTTGILVDETGKRQSFVSGRGDYLEEKALDLCKEKGWQPFDRTRHTEIKVAVHMRLTGVERATLYLNNEPCDIPGANCRILLPRFLPPGAELVVYGPNGYRETFKG
147	GIJ63076.1	Hypothetical protein Vau01_105920	Virgisporangium aurantiacum	4e-19	18	94	GSPVPGPAQWIRDGARRLPPRPGGVGPTHGLAFDTTTGTPLTDQPYRSGHNIASTADLRPLPALKGFPWTLTDHIEARVAQEMRQSGAPRDVSLVLNNEPCTDDPYGCDRMLRHVIPAGSRLTIYVTDPDAPGGARLFRRYDGTGKGIKP
148	WP_156754652.1	Hypothetical protein	Actinokineospora pegani	4e-19	19	83	PHPRVAHLPKYLPEPITRPGTGRKTHGNWQRSDGQTGSTVSGRSSEAQLARDYLAHHTNDDLLITEHVEMKIAAELRHTYLITGQVHHMTLALNNLPCRGLLSCEAMLPRILPPGSSITIHAPNGYYRTFCGAR
149	WP_184804027.1	Hypothetical protein	Kribbella italica	5e-19	20	81	DDEARDLLAQLPVRRDQPGHREKTNGAWRDPNGYVQRMISGVDRYREIGDRFAKQRQLGDPPHSLAVTSHVEIKFAMFMRERGLTDEAIVINKATCDGRWSCEKMLKDFLPPGSRLVVHGPDGIGRSYYG
150	MBB6566259.1	Hypothetical protein	Kribbella sandramycini	5e-19	23	81	AQTVIRRLPVRENDEGKTRGLWTDGDGRDRPLVSGNGHYQKLADEHTRRLGLPPMSSTSHVEMKFAMFMRERGLRNETIFINNRPCPGERSCSEWVELFLPPGARLTVHWPNGGPWTFYGRGK
151	WP_033293137.1	Hypothetical protein	Amycolatopsis jejuensis	5e-19	21	85	GSNYPQEAAWCADLMPKRVEKGTGQRTIGYADGNFNQFTSGTDSTYTPAARDRLLRAGIHPAAATFLSRHVEIKAATDLIMQGKTQSELVINNVPCTEISPTRPGCAEALPKYLPRGTSLTVHGTDRQGRPFSHTYEG
152	WP_123605783.1	Hypothetical protein	Micromonospora sp. Llam0	6e-19	19	90	APADVVRLSDRLVPWRQGENVQGYAFAADRRQLNDVPFISGRIKSAGLGLRPVRGGGLPVTVTDHVEGHVAARMRAEDGPRDVTLVINKPPCDDRPFGCHQLLPHIIPAGSRLTVYVVEEGGPRLHSTYHGTGKAIRR
153	WP_175513040.1	Hypothetical protein	Streptomyces sp. KAI-26	6e-19	29	81	LPRFDGGQTMGHYMDKDGSILELASGRDPGHKWLIDAVNKRLKDKLGHTYNSDRADHVEQKFAGLMLENGIDRAEIVINNPAGPCVDIGGLGCDQVLNILLGNKSLTVHWPDGKGGFESHTYGSGSPRRGN
154	WP_088974480.1	Hypothetical protein	Micromonospora coxensis	7e-19	21	85	DAARDLPRRQAKDPTSGVAFIGGERIPMRSGRDPAAADLKPAYKLIATTTDHLEAKLAARMRRDRATHATVVTNNPPCDYTPYGCEKILSRLLPAGAQLAVYVRDADGQVRHWRTCTGNGKAIA
155	WP_085955565.1	Hypothetical protein	Kribbella catacumbae	7e-19	26	82	PDDAASKLLDKLPTRRPDDETRGFRVVGDPDTPELVSGHDEYQQKARDFIFNRGLGPKPYHRLAIESHVEVKFAMTMRERGLIDETIVINNIPCDIPYGCKRYLRDLLPPGARLTVVAPGFRHTFIGR
156	WP_147131727.1	Hypothetical protein	Stackebrandtia albiflava	8e-19	24	71	PQHPTHGRWVGRSEFDRKLQSGADEETRAVDELWSRVRRPDEVPSLMIATHVEPKFAVRMRRQELKNETIVINNPDGPCGYATSLRYGCDQILPRLLPPGASLTVYWPDGNQHTYHG
157	WP_219442777.1	Hypothetical protein	Saccharothrix sp. SC076	8e-19	19	88	GSRYPAQARWAVEDLPRRVARGNEGEKTVGRVRVGAVDQGVMTSGRDGTWTPAVDARMAQLGIATPLRLGRHVEMKVAHLLVDTPATHAEVVINHQTCGSPGFVLGAAACYQVLPRYLPQGKVLTVYGTTANGEPFVRTYEGQA
158	WP_166659172.1	Hypothetical protein	Labedaea rhizosphaerae	9e-19	18	83	AWAHDQQEAIRDLKLTVGRYMTSASAAPQTMTSGYDHFSDLADAYLRDSDFNYPERGQPTVISHVETKIAAKMRHDGVTAAVVAINNPQVCGPAMGCQQAVPAILPEGSVLYVWELDADEPVTLEGRATP
159	WP_091788150.1	Hypothetical protein	Pedococcus dokdonensis	9e-19	24	89	RESVAAAETLAKQVPAYAGGKTSGTLVRASGTEEALISGWHPPAAAMPKGTPGMNIVTKSHVEAHAASIMRNERLTEATLWINRSPCGSVNGCGNLLPRMVPNGATLTINVVPDGSAGAIAETLTIRGVG
160	WP_205326964.1	Hypothetical protein	Glycomyces sp. YM15	9e-19	18	91	DTCVEETQRVGWPLNENGQISARGRIYDSDGRAITGTVKAGNGPADKMKDLKEPWASDERMRTRWHIEGHAAAIMRQYKLNTAVIYINIVPCGKASRDQWRCHENLRHLLPKGSHMVVWIVHENGMREKIKYPGTGEALK
161	WP_020390870.1	Hypothetical protein	Kribbella catacumbae	1e-18	25	72	GKTRGLWAPPDKEEMPLVSGYGHYQRLADEHARRLGLKAMRSTSHVEVKFALFMRERGLRDETIYINNRPCRGEASCPRWIESFLPEGAKLTVHWLGGGPWTFTGKGEP
162	GHH29395.1	Hypothetical protein GCM10017790_61520	Amycolatopsis oliviviridis	1e-18	16	86	RVGELKRDLPPRVDRGEGQKTHGLWVTGSGAGDAGRIVSGRDDMETAAVQFFKDQGARRMPSTTADVEVKLAVHMQNEGITNATVAVNNEVCKGPFGCETLVPKILPQGSALTVYGTTPDGTPIGTTYLG
163	QNF47202.1	Hypothetical protein DJ578_33445	Amycolatopsis sp. FG22	1e-18	19	86	AARASLPPPVQPNTGQKTHGRWFATGSRDPGRPIVSGTGGPDPDDPDDVTHQQAQEHLTALGYRKLAIAAHVETKLAVRMARTGLDDVTVTINHVACPGPLGCDKVLPNVLPAGSTLTVYGVTADGTPKTYQYQGKAR
164	ROT26777.1	Hypothetical protein EF879_24400	Micromonospora sp. HM5-17	1e-18	21	80	ALVEQARVTLPPGRVGSQTRGRWIGTDGVTQDLRSGDGDEWYVKARQLAAGFPPQLRAASRLAVHLEVKFAVRMREEGRQREKIVVDRQVCGQRPFDRTAPFTCDKFLDRFLPPGAVLTVVEPDGTRRVYRG
165	WP_177229500.1	Hypothetical protein	Lentzea albida	1e-18	18	81	PQAPERLLRALPEREEPGGKTTGYWQDHDGRVRGPVVSGRGQLRDQAVDGLRRLGLVSGRGTLTVADHVEVQIAVQVEISGMGNTTLAVNNRPCDVGPFSCDRVVPRVLRPGQRLTVYWPGGVKTYVGK
166	WP_118945564.1	Hypothetical protein	Actinosynnema pretiosum	1e-18	13	84	RVRRIKAGLPEPDRAACRVKTRGAWFAGTGPAQPVVSGEDADSAVVHSTLLERGYPLPGAPYVTTHVEMKLAVRMVGENLRHATLVIDNVPCGLVLGCERLLGVVLPAGFSLTVHGAGGYERTFTGGQKPPW
167	WP_121389031.1	Hypothetical protein	Actinokineospora cianjurensis	1e-18	15	90	GDRYPDRVNPYHDALPVRVVRGKKMQIVGLVQLDGRDFGAITATRSDSWADSVARRLAELGGNMNLFNHVEMKTVAMMLETGAKHGQVIMNHAPCGSERGHPPGCEQALPSFIPAGRSLTVLGTDAQGNPFERTYHGEGTR
168	GGS59759.1	Hypothetical protein GCM10010171_63420	Actinokineospora fastidiosa	1e-18	21	83	DRVEHLRRELPPPLEGANSGRKTHGRWFVGDRPAQQIISGEDEVADLAQSYLDRIGFRFAAISAHVEIKVAARVRQRWEQTGQTITVTLVINHELCGGPRSCFVYLPRLLPPGCSVTVVTPKSRHTFTGE
169	WP_184803481.1	Hypothetical protein	Kribbella italica	2e-18	19	78	REVVDKLPRRVVVQGQRVKTRGRWIDGDGGEHDLISGQHEEEYGEAQRHAERLGRVRRGAKLSTAADVELKFAMKMRREGITRATIYLNNRPCVKDMSCTTLLPEFLPPGSELTIYGPDDYEKTFRG
170	WP_156077274.1	Hypothetical protein	Saccharothrix sp. NRRL B-16314	2e-18	17	83	PTPERMGELLKALPVRDDPGGKTTGYWVGQTGRVQGPVESGRGELREQAVQSLRRLGLAPARGTLTVADHVEVQVAVQVREAGGADATLAVNNRPCDFGPLSCDRIVPRVLRPGQSLTVYWPDGVKTYTGK
171	WP_210971876.1	Hypothetical protein	Saccharopolyspora endophytica	2e-18	19	87	GSYYPDAAAGVVDALPPRVRSGTGADRTVGFMGGAVGQPITSGFDQTWSVEVQRNAVARGIAPRTARFLSSHVELKAAEKMIREGRQHSELVINNIPCELQPGKGIGCEQAIERYLPPGSSLTVHGTTQDGNPFTRTYKGKA
172	WP_169596968.1	MULTISPECIES: Hypothetical protein	unclassified Micromonospora	2e-18	21	74	VFFSGGGDRSLAADLDHDPLRGPPVTFYDHAESKAAARMRRTGSVEADLAVDNTVCGTNDRDQAYPWTCDKVLPAILPQGSRLRVWVTRDGGATWWHRVYTGTGERITR
173	WP_204455629.1	Hypothetical protein	Actinokineospora baliensis	2e-18	17	90	GDRYPAEAVPYDDALPPRVRRGKRDSPPMTGFVMLDGRDAGEITATRTDIWTDEARAGLVDLGLLRAKGLSNHVEMKAVIMMIRTGATDGRIVINHAPCGSEPGDPTGCSDVLPTFLPEGRRLTVLGTDVRGAPFKRTYHGRASR
174	WP_092603469.1	Hypothetical protein	Actinopolyspora xinjiangensis	3e-18	22	90	GDSYPPQAAGLAEHLDKRVIPGVGEKTMGVGRFGEDGHPLPPMRSGMSEHYSQIIRERLKRAGVNPRWVDGHVEANFAALMIDSAQPHGELAINNVPCGIERQRNFPNTCDKALPSLLPEGYSLTVYGSGQDGSTFTKTYRGQGHP
175	MBV9870847.1	Hypothetical protein	Frankiaceae bacterium	3e-18	33	91	GAATNADAQALLGSIRQAGKTAGVLNIDGDLMPLVSRKSSLPNYAASGHVEGQAALIMRERGVSSAELLIDNPNGICSYCTSQVPTLLPEGAQLMVRPPLGTVPTQWWFNGRTFLGNAANPKPSP
176	WP_200319032.1	Hypothetical protein	Prauserella sp. ASG 168	4e-18	18	86	GSRYPPEAAWCAEMLPRRVRTGEGSDRTVGYVGGSFDRYVSGHDGTWSETIRQRAATLGFSPTNAKFLSAHVEMKVAAKMVLDGREHTELTVNNQPCRGRSPISPGCHEALPRYLPKGCTLTVNGTTQDGRPFRHTYEGQA
177	WP_073489237.1	Hypothetical protein	Streptoalloteichus hindustanus	5e-18	21	80	WGQRARARLPVRPGGKGPTTGVYVDEDGIEHTVRSGAQEDGLDEELKRFMVEASLVPTKYTNLETSKHVEVMVAYRMRLSGTDRAELAINNRIDRMKYGCRRLLPGVLAPGQMLVIHDDDGTHIFKGK
178	MBB5126185.1	Hypothetical protein	Streptomyces albaduncus	5e-18	17	88	APCPKWVTDAWAKLPKRKYSGDPTSGYIFKPDGTPVWKDLAQSGRNALSEKINASLKDSNDFPDYSTYADVSHHAETKTAWQMRETMGPTEIHIVINTNYVCPRVSTPGSMGCKQAVPAIVYDDQTLVVHYPGMKEPQKLKGTQVRK
179	WP_081982032.1	Hypothetical protein	Streptacidiphilus albus	5e-18	21	79	RARPPRATPRQSRGPTTGVLLDPDGKVLQGPTTSGGTDDNVEEANKLLKDPRSGMQRINPKAPYYPSSQHPETRFAIWMRNSGALNGSAVINNDYVCGPPLGCQPAVEAILPPGSKLTIYFDGGSIPLYGK
180	WP_158645586.1	Hypothetical protein	Stackebrandtia albiflava	5e-18	22	91	AQGRTNARALVFDKNGEQVGDVWKATPDGEANDPRHYREPWRSDVRYTIRYHVEGQVAAMMRRTGITEAEVYLNIPPCGTRDDDWSYQCHDNIKKILPKGYTMTVWAVREREAPTWSPQKYTYKGNGEALA
181	WP_204450140.1	Hypothetical protein	Actinokineospora baliensis	6e-18	16	90	GDRYPPEATPYQDVLPPRVRQGRRNAPIVAILEVDGQSFGELTATPQDDWTAESRARIRQLGLARRADRVANHVEMKAVAVMVRTRGRQARVIINHAPCGSEPGAWIGCHSVLPDFIPEGSSLTVLGTDARGEPFSRTYKGKATR
182	WP_153457047.1	Hypothetical protein	Streptomyces sp. RB5	6e-18	18	85	DCGEEAARKIRAGLPDRPNGEGPTTGQLVDSAGNTLRGPTRSGGNGADVLEVDGFLKQPNSGMTYINLKARYTAAQHPETQFAMWMRNNGVKRAAAVINNNYVCGFPYGCKAAIPAILPKGYALTIYHDGPEGVEVLYGK
183	WP_043573519.1	Hypothetical protein	Actinopolyspora erythraea	7e-18	21	85	EWAIDVGTTLPTYITSGHVFDDAGAELELDGAIRQSGPCESSLQIDQHLRSGVFSHHDPRGKLAVSEHVETKLAWYMSQHGISHMHVVINNAPCRGLFNCRRAVAAILKEGASLTVWSAQAGVRYELKGARNGDQRT
184	KAB8140646.1	Hypothetical protein F8S13_23125	Chloroflexia bacterium SDU3-3	7e-18	24	73	WYFGELPNRQGAGKTSGYLVDEYGNRISEIFESGRNKYSKDKSLVRGNDAIYVIQDHVEAQVAGWMRDNNVLDAILVINNHPCSNGINNCNNLLPRMLPLGSKLRVIVPDGF
185	WP_076165047.1	Hypothetical protein	Amycolatopsis coloradensis	8e-18	27	61	MTSGRDDRTDRVNEIVKEAGCPFVPLTAAADVELKIAAEMRDSGITDATVVINNVPCKGQACCDDLLGVVLPEGSTLTVHGTGGFTTVYRGHKQW
186	GIJ42052.1	Hypothetical protein Vwe01_53770	Micromonospora trujilloniae	9e-18	24	66	MKSGRDPAAAVDLKPAYQLIATTTDHLEAKLAARMRREHVTHAAVVTNNPPCDYTPYGCEKILSRLLPAGARMDVYVRDDDGQIRHWRTYTGNGKAIA
187	WP_116051384.1	Hypothetical protein	Amycolatopsis palatopharyngis	1e-17	23	72	RPDGTPTHGEWVRSDGWSVRIISGPGDEHFHTAATQLADLGLPRPVSRLATHVEVKVAARMREDGLPDETVVIDRSVCGTRPFDVHRQYTCDRYLSRILPPGARLRVVQPDGTIRQYEG
188	WP_123607156.1	Hypothetical protein	Micromonospora sp. Llam0	1e-17	15	90	PRHVAEAGSTFLPRPEGANRPTSGIYAGNQVESGGRDKSVAADLISDPLRGPPVTFYQHVESKVAAMMRRDGTAKGDLVLDNTVCGSNQRDQDHEWSCDKILPSIIPAGSELTVYTTRDQGKTWWKRTYVGTGERIIR
189	MBT8224498.1	Hypothetical protein	Dactylosporangium sp.	1e-17	19	79	RPCLDQLPVFSRDRRGRTKTHGMWIDEHGVAHDLLSGEHDGMHVQVNKRAVRLGRIPPGAKMFSGSDIELKFAMGMRQTWERTGTIRNEIIVINKPEGPCQGELGCDALLPYYLPPGGTLTVYWPGGNHRTYRGA
190	MBT8225511.1	Hypothetical protein	Dactylosporangium sp.	1e-17	17	88	EVVEAAGNLPVRPEGRGPTHGRLLDHDHQPIGATPIRSHQDRSLMADLDLDDTQRRSASLQSHVEAHVAAAMRRRDVPHDLTLVINNQVCRGPLSCHSFLESILPSASRLTIYTTDEHGTRFWKTYHGTGERIRR
191	WP_208567076.1	Hypothetical protein	Micromonospora sp. MMS20-R2-23	1e-17	18	88	AATLMQPRPAGSTRPTLGLFNGEEVHSGGGGRSLAADLDHDPLRGPPVTFYDHAESKVAARMRRTGTVQADLAIDNTVCGTNDRDQTYPWTCDKILPAILPQGSRLRVWVTRDGGGTWWHRVYTGTGERITR
192	MBI3272892.1	Hypothetical protein	Planctomycetes bacterium	1e-17	25	78	PPMQPKAPNGPTTGLLSTDQGEVGLVSGREGPAQAMPRGSPGFDAYTRTHVEGHAAALMRQTGATSGFLDINNPEICPNCARNLPAMLAEGSALTVRTPSGATSVFVGAKPR
193	WP_091455922.1	Hypothetical protein	Actinokineospora iranica	1e-17	26	72	DRKRTTGLSYDEDGTEHVFTSGIDGDAEKAAAILQSQGAPAAKDGTHPVATHVEVKVAARMRDGNAKEAVLITNNTGGTCSYQPGQGFGCRQALPMVLPGGAELHVWDPGTRKFETFVGK
194	MPZ84708.1	Hypothetical protein	Actinophytocola sp.	1e-17	21	85	GDELPEATDSGWVAEQRAALEGKRLTTGRFKSTEHDTLEVTSGWRPISDRIVEVLRNSPHFPPFPGGRPNVAGDVETKVAMMMREAEATTGVVVINNDEVCSGPMGCTAAVPVILPEGSTLYVWERNEDEPVTLTGKG
195	HBY95835.1	Hypothetical protein	Chloroflexi bacterium	1e-17	22	68	PGDRLPLYRGGKTQGILDTGTEQIDLISGRQGPAASMPDDTPGMRKGFYIRDHVEAHAAAVMRQGGLMEADRYINKTPCPGVLGCDAMLRHMLPEDATLRVH
196	WP_214154939.1	Hypothetical protein	Kineosporia sp. J2-2	1e-17	19	90	IPDWVRVAGARLPSRQGDKRAKTTGIVLDPVNGRAAGPEIVSGEDRGLVQDLALRTPRLKFATSLLSHVESHVAAGVRRGLFARESLLVINNRPCRDQLGCDTLLPYILPRGAVLHVYVAHEDGTSHFRTYEGNGELIKP
197	TXS28991.1	Hypothetical protein EAO71_09510	Streptomyces sp. ms191	1e-17	19	86	EVENLDRQAQAEEPDRDTPRTVGILDVGNELLPFISGSHDGEGSNGRAPGTANGFSTHVEAKVAAFLHQNPHIRVAVLYVSYAGGACSTCARTLPAMLPTGVTLHVYGPNRRGGGWSSLPYVGN
198	WP_156754033.1	Hypothetical protein	Actinokineospora pegani	2e-17	15	90	GDRYPAEASPYEQDLPPRVIKGIKNAPMTGYAEIGGRNCGKFTAARGDWLAEETKAVLVEIGMCDEADYLGNHVEMKVVTMMRKTGSTSGQVVINHAPCGSELSDRQRFACHRVLPEYLPGGSSLTVLGTDARGYAFRFTYRGRAKR
199	WP_184731820.1	Hypothetical protein	Saccharopolyspora phatthalungensis	2e-17	27	75	ASLPVRDDGDPTTGLLYDSEGTETRITSGDSGSAYEAAKGYISLPSKQVAGHVEAKAAATMRDAGETFAVLVLNNRPCTYASGVGCLRASAMILPAGSTMVLWWPDGGPTTVRG
200	WP_204009122.1	DUF6244 family protein	Virgisporangium aurantiacum	2e-17	17	92	PAQWIRDGARRLPPRPGGVGPTHGLAFDTTTGTPLTDQPYRSGHNIASTADLRPLPALKGFPWTLTDHIEARVAQEMRQSGAPRDVSLVLNNEPCTDDPYGCDRMLRHVIPAGSRLTIYVTDPDAPGGARLFRRYDGTGKGIKP
201	MQY40934.1	Hypothetical protein	Streptomyces sp. RB17	2e-17	19	80	GDPIEAIESVADGLSGKKITTGQVIDDTGAKVGPTVSSGEEGSWADIASFLESSGLQHPPTGEFPAASHVEAKIAWAMRNRGIQRATIVINKKEGVCAGPYSCSAAVPAILPAGSSLTVWYRGTSGSIEG
202	WP_133847312.1	Hypothetical protein	Labedaea rhizosphaerae	2e-17	29	70	TTGLLYDEDGTEMRIESGESGDAYDLALEYLQVYPSSVVGDQPKGRQAAGHVESKAAALMRSAGQTSGVLVINHPRGPCPYASRVGCGAAMQLILPEGSTITVWWPGGHRAYRGRAEG
203	MBA8924526.1	Hypothetical protein	Kutzneria viridogrisea	2e-17	17	72	RTHGRLLDDEGAVESALVSGSDEDSAASRAALAALGLPPAAIQTHVEVKAVMRMRQAGRTHATLVVNNRPCPGPLGCDRLLPVLLEPGQTLTVHWPGGQSRTYSGRRTR
204	WP_143261513.1	Hypothetical protein	Allokutzneria sp. NRRL B-24872	2e-17	20	83	PAWARWEQDTLPLRPTGTEPQTGRVCFSDGSDLTLVSGPGDRELIAAARTQLANSGQFPRPIAGLPVAAAAHVETKTATLMRHKGITFATLVLNTSEVCDGIYGCRQAIPAILPRGCTLLVWTTEAASPRVFHGKA
205	WP_169514666.1	Hypothetical protein	Actinokineospora enzanensis	3e-17	14	90	GDCYPAEAHPYAGGLPPRVIRGTENAPLVGYVQLDGRDVGTVTPARTDVWAQETMKRISDRRNRRMRRIANHVEMKVATMLAQSAVRHAQIILNHAPCGSEPGDPPGCHDYLEDFVPRGCTITVFGTTQDGAPFRRTYTGKADR
206	WP_075132685.1	Hypothetical protein	Actinophytocola xinjiangensis	3e-17	28	73	TTGLAYDQDGTEHSYTSGEKDDHYQRAVKVLREVGAKPSRGGTYPSASHVEVKVAALMRENAISEMVLVINHPGGVCSAGYGLSCSEVLSSVLPVGARLIVWAPPYVEEGRPRVIEGAAP
207	MBK8734323.1	Hypothetical protein	Actinomycetales bacterium	3e-17	19	79	AKRVEPYGGQGDKTSGLLTSSDGTARELLSGRRDFVTEITKPRPGRNGVTITHVESQVGAIMKRESLDNATLYINRLPCSQSRGCSTLLPNMIPKGSTLTIFGPNNFVRVVHGIGEW
208	QZD56631.1	Hypothetical protein K3N28_05810	Glycomyces sp. TRM65418	3e-17	15	83	ARGRLYDRDGRPITGTVQAGTGPADHARDLREPWASDERMTTRWHIEGHAAAIMRQHQVKETVLCINIPPCGSEDQDQWRCDANIAKILPQGSTLRIWAARQNGYTERFIYRGTGEALK
209	WP_225878110.1	Hypothetical protein	Spongiactinospora rosea	3e-17	26	85	GRPTKEDLQQGIGLLPKDYINRTVGILDVGGDQLPLISGSGQSQLLKTLPGRTSENSKHVEAHAAAFLRMNKGIRQAVLYIDYPEGACGYCRSALPTMLPPGTKLWIVSPRGTEKYVGNWR
210	WP_107269541.1	Hypothetical protein	Plantactinospora sp. BC1	3e-17	22	89	DAIAAIGRSLPVRASARDRTTGMFAGELIVSGEDPATVADLRPLPGGGWPDSVISHVESHVAARMRRQNLSEGEVVLNNITCGNRGFDADWPATCERYIRDLLPAGSRLTVWATPDGGATWWTRTYRGTGERIKK
211	HIW61690.1	Hypothetical protein	Candidatus Stackebrandtia excrementipullorum	3e-17	17	89	IPALARNLGEQLPAWRKRQPARAFAYTSEDSTPIEFTSGNEPSAAAGLTEEYRNRWVVTDHIEGKLGARMRQQDGPRDVTLIINKDPCPGPMGCDSTMPGVIPEGSTVTIYVRAADGVRHFGTYRGTGEGIA
212	WP_158684574.1	Hypothetical protein	Amycolatopsis orientalis	3e-17	18	86	AERVAQARARVGRAEVAGGQAQGEWVRSDGSSVPVASGRGDDGYESAARFVAEGHAPRPAARLATHIEVKIAMAMREQGLRDETVVIDRQVCGTREFDREAPFTCDKYLARFLPPGARLRVEQPDGTVSEYTGTETEQQQ
213	GIJ39742.1	Hypothetical protein Vwe01_30670	Micromonospora trujilloniae	3e-17	16	93	DSVAPAVAQTRPQKAAVDEIRPHVGRDVATGRLYDTDGRPLTPLVGPGDTGAGAGLAAPLPSLRFITHIESNASAHMRRHRVRHAVLYTNMRPCLGEDGCTQNIKATLPAGYRLTVYQVRPNGGVRVWLFDGTGEGITDDP
214	WP_149853366.1	Hypothetical protein	Goodfellowiella sp. AN110305	4e-17	23	80	DRSGRPGASNRQREGGKSLQAELHLDRLGVPGKPYTAADVETKLAAYMAQHGVKDVTVVINNVPCKGPLGCDTLVPILLPEGSTLTVYGVTPQGTQMVKRYTGGATPWWR
215	WP_157623666.1	Hypothetical protein	Streptacidiphilus jeojiense	4e-17	27	72	TTGRIFDSAGNSIADELEAGGSSDLVKATDAYLRQHGAPINPRAAYYPASQHVESQYAMWMRQNGVTDATVVMNNAEGVCGGTYGCQGAVQTILPEGSTMTVWYPGATEPVVIGGVGTP
216	WP_121390107.1	Hypothetical protein	Actinokineospora cianjurensis	4e-17	18	89	GDLYPEEAIPYHEALQRRVVRGSGMPIAGWIQLDGAHIGEITATPNDPWAEASAERMADLDPRRAAFVAHHVEMKVIAMMVSLGSRHGQVIINHAPCGSEQGDPPGCHTSIPRCLPTGRTLTVLGTDRNGEPFTRTYHGKAK
217	WP_086822685.1	Hypothetical protein	Allokutzneria sp. NRRL B-24872	4e-17	18	83	RAHRLEQTRQAMPPPVLKARASGAWVRPDGTVESLTSGKATPWFAPTQEWAQANGYAFPRGTWWLSVHIEMQFAIRMRAAGLTEETILVDRRPCEPALPGQDSCDTLLGDFLPEGARLTVIDRDGNRYTYAK
218	WP_081913447.1	Hypothetical protein	Glycomyces sp. NRRL B-16210	5e-17	24	91	GRPPRFNPEHAAKVRPFQGRAKTIGQAYTADGKALGEPIWSGLQGPGNGGPGLTEEYRRKEVATIHVEGHLAAKMRIEQIRDVVVYTNRPPCDYVPDGCRWILSDVLPEGYRMTIYCPQRGATPTVFVGNGKGVQGD
219	WP_084642504.1	Hypothetical protein	Actinoalloteichus hymeniacidonis	5e-17	16	85	ESADWAARQRVRLPPRVQGSKTTGRYRDASGEEYEIVSGADAECDRVNEHFRDHGPIPQSKLPNSLSRHVEIKTAYRMVEEGCSRADLVINHRMCARALYNCERIVPRILYVEQILIIHDPVKTHVIKGRRTR
220	WP_167534198.1	Hypothetical protein	Streptomyces gardneri	5e-17	31	61	TSGHPLYPNKTKGGYSIASHVEAKYAAFMKNNGIEHATVVINNNNGVCNKYWNCTNAVEAILPIGSTLKVYYPGSGSPVTLYGKRTT
221	WP_090011581.1	Hypothetical protein	Lentzea albidocapillata	6e-17	16	80	WGAQQRATLPTHITSGRYFDDDGHSDLVQSGGEPDGEHERINDYLIENGIIDPKRIETTKHVEMKVAWRMRQGGADRVDLVINNKVCSGVLSCAKLLPWVLGPGQVLRVHDPVRSREFRGRDTR
222	ABP56554.1	Hypothetical protein Strop_4124	Salinispora tropica CNB-440	7e-17	14	92	APVPSWIRQTGQDLPTRPDDHGPTHGQAFDSTGRPLSAEPWRSGRNIASTSDLRPIPGLKGFPWTLTDHVESRAAQQMRRPGAPREVSLVVNKEPCTDDPYGCDRILRHIIPAGSRLTIYVRDPDAPAGVRTVGQYEGTGKGI
223	WP_184665983.1	Hypothetical protein	Saccharothrix violaceirubra	7e-17	18	83	PSAPRIEKTSQALPRRPRGTEAQGRWVRADGDTVVLRSGKRDEWHDRALDFIRATTGTVKHPVSRLATHVEVKLAMRMRHERLTDETMVIDREVCGRRPEDRDDDYTCDRYLKYFLPRGTRLTVVERTGTRVVYEG
224	WP_116180977.1	Hypothetical protein	Kutzneria buriramensis	7e-17	15	86	ARDAVWAAEVGKEIDPATTDPRTHVTTGIVFDDDGFRFDELVISGEHSEWFVKADAYLREHLTSPAVRKPRLTAVPVASHVEVQLAMLMREFNIKHLTVVINHDSICSGFLSCPRAVAAILPRGSALTVWTRGAGLPSVLEGRRR
225	WP_194239900.1	Hypothetical protein	Amycolatopsis sp. YIM 10	8e-17	19	75	PGRRAGGQWLASGEDNNSVEARRIFKEELGAPLSPIVASHVEVKAATMMRTYQIKKASLVINNEPCAFPKGCEDLLPAILPEGFELVVYGANDFYQVYRGGARSPW
226	WP_143625272.1	Hypothetical protein	Streptomyces sp. 130	8e-17	18	88	GEECPGWVIDAYEALPYSPPGGGTSGLAFFEDGTPYIDDLLRSGRDANAEQIFEYLNKLDEFKHWPGYNSLAGHVETKLAWLMRKKGKPGETVDVVINKNFVCPRVDGPNDVGCKQTVPAILPKGMTINVHYPGYKEPLPLEGKADW
227	WP_083937173.1	Hypothetical protein	Longispora albida	9e-17	20	80	ATGRMILPGGKDLMGPFGPGYGPASSGYGLKEPWKSLASMTRHVEGHAAAAMRRDGIWDATLYLNMKPCKGPGGCLERLEEVMPDGSRLTIFKIFKNGSVWRRVFYGNGRGLEDSDSGG
228	WP_147460189.1	Hypothetical protein	Actinokineospora cianjurensis	1e-16	15	83	GARYPPESDWCAAGMPDRRTSDGVRDKTTGHVHHDDWPAIGDRRDTPVVSGYHPRWSAVAEQGLIEVGLRKRNARFLSAHVEIQVAAMMIATGRREVELTINHRPCPDNAPYLGCGSALPRYLPTGYTLTIYGTTIDGQPTV
229	ONI87980.1	Hypothetical protein ALI22I_19700	Saccharothrix sp. ALI-22-I	1e-16	20	87	GSRYPVQAQWAVDDLPRRVRRGVEGETTVGRVRVGEVDHGVMTSGRDGTWNPAVDARMARLGITTTMRLGRHVEMKVAHLLVDTPAIHAEVVINHQPCGSPGFQLGTVACHQVLPRYLPRGKTLTVYGTTADGEPFAQTYEG
230	WP_054049089.1	Hypothetical protein	Alloactinosynnema sp. L-07	1e-16	14	89	GDRYPVAALPYSDDLPPRVRRGARNSPMTGQVEIDGRFMGTVGATARDTWTEQVVRRVQVLGLPIEAFAVVNHVEMKTVAMLVMGNGRHARVVINHAPCGSEPTATVVGCEQFLPAFLPKGNTLTVHGTDAHGNPFERTYVGRAS
231	WP_091440017.1	Hypothetical protein	Micromonospora yangpuensis	1e-16	19	92	GDPAGIPAAVTRLARRLRPWQDGENAKAYAYDSNHQHLTDEPFTSGRIASAAHGLRPVRGGGHPVTVTDHVEGHVAARMRTPNGPREVTLVINKTPCDDRPFGCDRLLPHLIPTGSRLTVYVVEADGPRFHRTYQGTGKAITT
232	BCJ64783.1	Hypothetical protein Prubr_18040	Polymorphospora rubra	1e-16	23	60	DLKPAYRLIATTTDHLEAKLAARMRRDHITDAAVLTNNQPYGCERILPQLLPAGSRLTVYVSDDDGQVRHWRTYIGNGKAIA
233	WP_025275003.1	Hypothetical protein	Haloglycomyces albus	1e-16	18	91	RECIERIQRVGWPRNKDGDISARGVLYSPDGVQITGVLNAGRKGPAANDADLKDFWRQPEVTTTYHVEGHVAAYMRQRNVKRAVLYLNLPPCGSVSRDPYRCDVNLPKVLPRKSKLKIWVTREGGGSPEELVIEGTGEALK
234	MCA9316082.1	Hypothetical protein	Planctomycetes bacterium	2e-16	27	78	ASPAPKLPPYDPKKKNTIGEFRGPDGTSRTLLPGWNGPAKDLPREVLSAKGGGWDIVTRTHVEGHAAALMHQRGLREATVYINNPEICPSCQKLLPRMLPPGSRLTVVLPDGTRVPFRG
235	WP_179890362.1	Hypothetical protein	Streptomyces sp. st140	2e-16	20	84	CPKWAKGVLDRLPKWEEGDKTVGELFDINGDPIPDLPPGIEQMKSGEKWYDGEGNSYDDPLWAAAQKQLYGKKGFPAGKHRKYKASSHVETKYAIWMEQQGIEHATVVINNNAGVCDKAQNCADAVGHILPYGSSLTVYYPGDKKTLWGARPR
236	WP_197001715.1	Hypothetical protein	Longispora fulva	2e-16	15	93	PAHVRVRGARFRPRPPKDGRATIGHFNGQELRSGGTDTSIADDLDVPRLRSGVPPDVAYLHVEAKVAAHMRRHNMPAAEVIIDNTVCGSNEWDRDWKLTCEKVLPSILPNGSTLTVWVTRDGGQSWWRGQFEGTGERIKAKP
237	GDY33641.1	Hypothetical protein GTS_52740	Gandjariella thermophila	2e-16	20	78	WVEEERSKLPGYVTSGRYFDPDGHGDVVQSGRASDGAHEKIADFLRENGFLLRSRGSPAMTKHVEAKVAWRMRETQDPALQVELVINNEMCVGPESCLEYLEDILFPGQVLIVHDPARRRVFRGR
238	TMC98093.1	Hypothetical protein E6J05_09590	Chloroflexi bacterium	3e-16	25	83	VHPNVPAYDGPPAQGVLRVGKVEVPLRSGTQGPGTWLTDNLEGGPGSGLTRAWTHVEGHAAGVMNELGIKGADLYINKPPCGAGAANCRFVLNKLLPEGATLRVHFLNTDGTVGEWDFTGGVPGW
239	WP_184533644.1	Hypothetical protein	Micromonospora polyrhachis	3e-16	19	90	STVPDWVHGIAGELRKLLPRGSKTAAVLATVDGRTRSGPIWSGAQGPAAGAPGLRRDDRTNQWHRLKSAIEHVEGHAAAVMRRPNGPKDAVLVVSMPPCPGPYGCATILPALLPADSRLSVYVVGADGQPRFWKTYIGTGEG
240	RBQ20605.1	sugar-binding protein	Spongiactinospora rosea	3e-16	26	85	GRPTKEDLQQGIGLLPKDYINRTVGILDVGGDQLPLISGSGQSQLLKTLPGRTSENSKHVEAHAAAFLRMNKGIRQAVLYIDYPEGACGYCRSALPTMLPPGTKLWIVSPRGTEKYVGNWR
241	WP_200068772.1	Hypothetical protein	Saccharopolyspora sp. HNM0986	3e-16	22	84	ETAPGIQTRRSELPRPPRPGKTHGRWFTPDGDAVMLESGRGGQYYGAARQRGVELGLTYGRPGAEPAIARHLEVQFAMRMADQDISHAEIEINRPVCGSRPGIDDDLPETCDKQLARFLPTGSTLRVKDGSSPTGRLYNGK
242	WP_158103626.1	Hypothetical protein	Crossiella equi	3e-16	18	86	RPIEERMADAVRALPPRTPRDKATRGVWVDDHEGTSREERSGEADAADADEMVTRLGLAPPGMKLQTTAHVEIKVAVKLRESPNEHVHLAINNALGPCRGPYGCAVLAPQILQPGQKLTVYWPGPDGTVQRRTFTG
243	MQY16239.1	Hypothetical protein	Streptomyces sp. RB5	4e-16	18	85	DCGEEAARKIRAGLPDRPNGEGPTTGQLVDSAGNTLRGPTRSGGNGADVLEVDGFLKQPNSGMTYINLKARYTAAQHPETQFAMWMRNNGVKRAAAVINNNYVCGFPYGCKAAIPAILPKGYALTIYHDGPEGVEVLYGK
244	WP_136531927.1	Hypothetical protein	Glycomyces paridis	4e-16	18	86	PPPFDARPVLASLPVFERKRGSTPRTHGEMRYPDGTRTRFASGEDATTPRIREHMWEHTGPVRSPQGFWSESHAELKAALAMSDHRVKRADIVINNPGGPCEGRIGCDGLLARYLQPGSVLTVHWPGGDGSTRSKRYTGT
245	WP_143667767.1	Hypothetical protein	Streptomyces sp. NBS 14/10	4e-16	25	74	KDLQKDYPRRTVGILDVGGDQLPMISGPGGQSGLLKNLPGRIKANAEHVETHAAAFLRMNPGVRKAMLYIDYPTGACGACRSTLPDMLPEGAQLWVISPRKTEKFVG
246	MBB5807497.1	Hypothetical protein	Saccharothrix ecbatanensis	4e-16	26	52	AASHVETKLAMHMRNTGIRHASVAINNRPCAGRFGCEILVGIILPEGSTLTIYGSDGYERTIQGGLRPPWQR
247	WP_132396073.1	DUF6244 family protein	Micromonospora sp. KC207	4e-16	17	90	PDIVRATAGSLPPRPAGSTRPTQGILDGMPVTSGGGDRSLAADLVHDPLRGPPVTFYDHVESKAAAHLRRVGGGEADLAIDNTVCGTNDRDQAYPWTCDKILPAILPAGSRLRVWVTRDGGTTWWHRVYTGTGERISR
248	MCA9145545.1	Hint domain-containing protein	Planctomycetales bacterium	4e-16	27	83	DAVPGSPDGLPPYTGPTYGRLELDGQVFYIKSGEGLPGTALAVDPSIPTNARSWNHVEGHSASLMRQANVKSATLTINNPEGVCRPCAGNVRSLLPEGGVLNVRFPDGKGGYTTREIKARR
249	WP_172803185.1	Hypothetical protein	Alloactinosynnema sp. L-07	4e-16	25	55	RRIPTTVTDVEIKLAVHMRKNGIRSATLVLNNVPCKGPMGCDALVSVVLPPGYMLTVYGTDGFRREYRGGGTSKWV
250	WP_187224633.1	Hypothetical protein	Actinokineospora xionganensis	4e-16	21	81	ARVDVAKRRVGQRPDGSQARGEWVRSDGWSARLVSGPNDTYFEAAKEFAKTLPARDRAAQRLATHVEIKVAVAMRREGLSDETVVVDRQVCGTREYDAHQRVTCDKYLSTFLPPGACLRVVQADGTIKIYRG
251	WP_052408000.1	Hypothetical protein	Allokutzneria albata	5e-16	22	83	WAQGQQTKLEDRPNNKGPTTGLVFFGNDTTTERVITSGAPPSPTPGTPDSVEDRADRELIAAATLILANSIRLRLRIPGAVPAVRDHVEVKVATVMRQRGITYASVVINNRKVCEDEFGCINAVPAILPHGYTLVVWPRGATKPVILKGKAQP
252	WP_211298425.1	Hypothetical protein	Kineococcus rhizosphaerae	5e-16	24	82	GRPYDPKIADDVPPWGTKDPKTRGTLVTGDGTRRVVQDRASGIDPTVEAIARPRPGMNGRLKTHVEAQAAAEMRASGTREATLYINRLPCTGAKGGCEDFLPRMVPKGSKLTVYGPDGYARVVVG
253	WP_158843565.1	Hypothetical protein	Saccharothrix deserti	5e-16	14	88	RSAWRRRWPEKPSTPRTQSPGGGATMPRELAPVLAKADRRAPTCEVGGRDVVVFANRRALAMHMRENGIRHATVVINNRSCAGRYGCETLVGLILSKGSTLTVYGTNGYMKTILGGQRAPRQR
254	WP_203657485.1	Hypothetical protein	Actinocatenispora rupis	5e-16	19	91	ARVPTYVQQAAKGLPRRFGKGKTTGIAFTRNGGQFLPGMIRSGRDGDPVRLAGLSPFYRNPPYGQLTSVNHHVEGLVAGHMRSSSAPAEVVLVLNNDPCTGPFGCDVLLPEVTPSGSKIHIYVADDNGNVTHYGSYEGNGKGLR
255	WP_096446979.1	DUF6531 domain-containing protein	Thauera sp. K11	6e-16	24	83	GRASNASFNPPVANLPLNTGGKTSGMLHIPGQESLSLTSGIAGPSQVVRGQGLPGFNGNQLTHVEGHAAAYMRTHKVSEAVLDINKAPCTAGSGGGCNGLLPRMLPEGAHLTIRHPNGVQVYIG
256	WP_212006963.1	Hypothetical protein	Catenulispora sp. NL8	7e-16	26	82	AEVGAGLPEYAGGATSGTGVAADGTSYDLVSGNKAADSDLLQIVNDRLRAAGRLPGAANSARASDVEQKFAATMIRDGIDNANLVINNPAGPCTVTLGCDDVLGTILGDRTLTVHWPDGNGGWDSQVYGGAG
257	RLK54595.1			8e-16	22	60	VREEVSGWDSKYYEAVEWFYGQPEKKVPLTAADVEVKLAVHMRNNKIMRVELAINNIPCVGEWGCDTLVPRILPRGYTMTIHGSGGFHAIYHG
258	WP_130446170.1	Hypothetical protein	Kribbella soli	1e-15	25	83	PFIEQIFRRLPERPGDVGPTSGILTRPDGGGLIHVRSGTRGPGGTAPGLGGRTASLDAAREHAEGHAAALMRRSGMPREMTLYANKRPCGGRYGCDNTLPWQLPPGAKLTVYWPGDYKVYIGDGRG
259	GIJ49784.1	Hypothetical protein Val02_66700	Virgisporangium aliadipatigenens	1e-15	18	92	RPRPDRTAIERMLPHVGRGVAAGQLYDMDGNPLTPIVGPGDTGAHGDLVEPYRSMKFTWHVESNATAYMRRHGIRQAVIYTNMKPCPGDDGCDENVEATLPVGSRLTVFQVLPNSTVRVWDYPGTGEGLATDD
260	OPC76584.1	Hypothetical protein B4N89_46405	Embleya scabrispora	1e-15	17	83	EEIADSLPVRVNDEGETHGVIVDGNGKELSERIDSSQNYEYRLVNDLLRVTMEFDHPNRRLGDVATSSHVEAKVAYRMWSNRTKNADPMHVDVIINNRNGPCGEEGSLRCMQVVPYILPMNSTLRVWYRDRNGKLVSQPIVSKRT
261	ASU79388.1	Hypothetical protein CDG81_15065	Actinopolyspora erythraea	1e-15	20	77	TASWADDVRQDIQHRNPTVGLVFDDHGSPALTDLDDLRSGPDIAAQEIDIFLKNHPQFPKQRRADVPIASAEHVETKIAMEMRKRGLEHLTVVINNPRGVLSAILPQGSSITVWLPGADVPSELYGG
262	WP_121154713.1	Hypothetical protein	Micromonospora pisi	1e-15	19	90	SPEWVEDAGTRLPRRPGGKGPTHGLLFDSTGEPLTGTPLTQSEGYLRSGGAPGARDGLRPDWHPLAQVTGEHVEAHAAALLRKPGAPKEAILVVNKPSCVRRGEYVGCDETLPGMLPRGSRLAVHVSDGTTTRPLKVYTGTGEGIAS
263	WP_015804665.1	Hypothetical protein	Actinosynnema mirum	1e-15	23	67	PDGRTRSAISGKDEGFALALRTIRELGMTRGFPLRAADVEMKVASEMRANGITSATLVINHVPCDDGMFSCDRMVPVLLPAGSTLTVFGAGGFRMTYHGGEQLP
264	KFU80771.1	Hypothetical protein BB31_12530	Amycolatopsis lurida NRRL 2430	1e-15	20	54	PPSKKLAITAHAEVKVVVQMVQANQAHSEVVVNNRPCPGPLGCDALLPVILPDGSSLTVHGPNYRKTYTGGKKW
265	WP_187248312.1	Hypothetical protein	Actinomadura alba	1e-15	21	72	TTGQVVDDAGNRVGAPVSSGENASFPQVRDAIRDSGLPHDPAGGFAAASHVETKIAMAMRSNNIQRATVVINNPVCSGPFSCMTGVSAILPRGSSLTAVWRTEEGWHGVTMLGGG
266	MBG6134496.1	Hypothetical protein	Longispora fulva	1e-15	17	76	RGQELLSNRPDPAIAADLRWEPFPRPNDALYVHAETKVAAIMRSESLTEAEITIDNTVCGTRDFDRDKAWTCDKVLPSIMPPKSRLTVWATDDGGKMWARGVYVGTGERIRK
267	WP_224276895.1	Hypothetical protein	Streptomyces sp. LS1784	2e-15	18	81	RALHSKLPERVDGGQTSGIAMDSHGNTSSIMTSGKGTYRNLIDRANSRLGQWGFRSPAARASDVEQKFAASMLNPDGSTRITSADLVINHAQGPCDEPLGCDMVLPYILNKGQTLTVHFVDGSGVWNSHVYQG
268	WP_084789347.1	Hypothetical protein	Saccharomonospora iraqiensis	2e-15	21	71	TSGHAFDDKGRELNLDRSVLQSGPTGASTEIDRHLRSGVFRHHDPRGKIAVSEHVETKLAWYMSRQGISHLNVVINNTPCRGMFNCRRAVGAILPSGTSMTVWSAESGVRFELKGAER
269	SCH39472.1	Uncharacterised protein	uncultured Ruminococcus sp.	2e-15	50	51	MRENGINEATVFHNNPNGTCGFCDRQVPALLPKGAKLTVVPPSNSVANNVRAIPVPKTYIGNSTVPKIK
270	WP_159447823.1	Hypothetical protein	Streptoalloteichus hindustanus	2e-15	15	84	QWGQRARARLPVRPNGRGPTLGTYVDQDGIEHSVRSGAEEDGLDQELAYFMWSEGLVRPDMTRPDGSRHVELKVAYRMRVSNTPHAELAINNEIDKELYGCHRLLPRVLAPGQVLVVHDDLGTHVYRGKGGRQR
271	WP_083936910.1	Hypothetical protein	Longispora albida	3e-15	19	81	MPPYTRWTKAQGKLWSADGRALTDVYRAGNGPASDGTGIREPWLSDSTMTWHVEGHAAAVMRRDRIRGAHLYINAKPCLGDNGCDENIESVLPAGYSLIVYCVEKGCTTTRVYEGTGEGLDP
272	WP_153025841.1	Hypothetical protein	Glycomyces albidus	3e-15	18	86	PPRFDARRVHGSMPGFERRRGHQPRTHAVLHSGDGTRLEFTSGDDESTPRIREHMWQHTGPVRPPNGFWSESHAELKAALAMSDKDIKRADLVINNPGGPCEGRLGCDGLLAKYLQPGSSLTVHWRNANGSMSSKTYTGT
273	WP_052391606.1	Hypothetical protein	Streptomyces sp. NRRL B-24484	3e-15	21	90	DQIQSIANRLPNWVKGAKTRGFILTPQADGSMEEGVALVSGYNGDKDAINSYFVSLGVPDGLSIVADVEVKLAWKMRNKGVENLEIVINKPAGPCTGLYSCTAAVPAILPEGYTLTVWYKDEFGVLAKDPVPLVGKAAPLRP
274	WP_203686448.1	Hypothetical protein	Phytomonospora endophytica	3e-15	17	86	AAPAEWIERLPVWEKRRHARMRTRGLRIVDGFAVSDLCSGGDEYTDKVDHHWKSVRRPGEPPVLTVSKDIELKYAMRMRDSGLTDEIIVINKPDGPCAEEYGCDSLLSRFLPPGSSLTVCWPNGESRTYKATEA
275	WP_157756849.1	Hypothetical protein	Plantactinospora sp. KBS50	4e-15	20	88	WVEDAVGRLPRRPGGKGPTHGLLFDTSGTPLTGPPLTQSEGYLRSGGAPGARDGLRPDWHPLAQVTREHVEAHAAALLRRPGAPREAVLVVNKPTCVSKGEYVGCDEVLPGMLPRGSRLAIYVSDGAATRLLKVYTGTGEGIAS
276	AUS80412.1	Hypothetical protein C1701_21010	Actinoalloteichus sp. AHMU	4e-15	19	83	AWVAWARDQLPERPRGRGQTTGIILGGSDGSGERMVSGHEPESDLAGLILATSDVFPEHRLRDLAIADVARHVETKLAVRQAEAGVTHTVVVLNNRMCDGLYGCTEAVAAILPRGFSMTVWEPGRSRPTIIEGKA
277	WP_114454841.1	Hypothetical protein	Halopolyspora algeriensis	4e-15	18	86	SPEWVAEVGRRIAPEEGTHVTTGIGFDDHGTEVGRIRSTEDHLAEQTYTFLADSVQFPKPLGWRVGDKLATVAHTETKFAMWMRQHGIRNLTVVINHRKVCGRPHGCQVAVRTILPRGSTMTVISSMSGIRWELKGVATP
278	WP_043577882.1	Hypothetical protein	Actinopolyspora erythraea	5e-15	22	84	VDEWVRHAREKLPDRDQPRSPTQGILRFPGSEDVALRSGGRGRPIWNAGTERWERSPEPEETPEQRAQRERVSRIDVVLTGDPTFGGDRLRAGPPAVSQHVETQAAMRMREAGITHGAVTINNRMCSGDLSCEKAIRTILPRGSVLDVWEPGATQPRRIEGQA
279	WP_013019541.1	Hypothetical protein	Stackebrandtia nassauensis	5e-15	17	86	RPHVGKDRAVATLWDADGNRVLGLHSADDDGPAATAAWKPPWRDYVRLRRHVEAHAAARMHQDGHKTMVMYINLPPCKYFDGCKLNLEDILPKGSTLWMHRVFQNGGTKIYQFNGTGRA
280	WP_021798742.1	DUF6531 domain-containing protein	Propionibacterium acidifaciens	5e-15	36	80	GRTAGVLDIDGELTPLTSGRPSLPNYIASGHVEGQAAMIMRQQQVQSATVYHDNPNGTCGYCYSQLPTLLPEGAALDVVPPAGTVPPSNRWHNGGPSFIGNSSEPKPWPR
281	RKZ78238.1	Hypothetical protein DRR16_28050, partial	Gammaproteobacteria	5e-15	25	83	QLPIRSGIHDPTEGVLYDENDNEVGRFKSGKNPYSNDKTLVRGDDKIYMIQDHVEAQVAGKMVACQMSSGTLVINNRPCPGKAGCDNSVERMIPIGSKLRVIVPKSLDRYTKYPELERTGFDHTYEGK
282	WP_167344564.1	Hypothetical protein	Amycolatopsis thermoflava	6e-15	18	83	RRSPELGVRVEQARQRVGRATAAGSEARGEWARSDGWSVRVTSGLSDEHHDAVVRFARSSRLPPAVTRLARHVEVKVAVAMREQGLRDETVVIDRQICGTRPFDQAQPFTCDKYLARFLPPGARLRVVQADGTVATYTG
283	WP_133801827.1	Hypothetical protein	Kribbella sp. VKM Ac-2527	6e-15	21	84	PAPFIEHIFKRLRERVDDEGPTRGILTAPDGRGMTHLISGARGPGAGAPRLIGRTADLKVARDHVEGHVAALLRRAGSPKDATLYLNNRPCPGRYGCDKTLEDQLPNGTKLTVYWPGGHKVYRGNGKG
284	WP_220671538.1	RHS repeat-associated core domain-containing protein	Streptomyces	6e-15	25	74	ADLQKDYPRRTVGILDVGGDQLPMISGPGGQSGLLKSLPGRAKANGEHVETHAAAFLRMNPGVRKAVLYIDYPTGTCGTCRSTLPDMLPEGAQLWVISPRRTEKFTG
285	SEE59195.1	intein C-terminal splicing region	Streptomyces sp. TLI_105	6e-15	19	87	GALCEKWVLDAWADLPDTDKTVGYAFADGKRFWKDPIWSGKSGLSDEINKILRESPNFDLEKGGVWAADHVETKLALYMRQGKAPNKMDVVINTNYVCPKDGGNQGCQQAVPALLCVGQTLIVHYPDMPEPMKLEGLATGK
286	NEE49392.1	Hypothetical protein	Streptomyces sp. SID8455	6e-15	19	83	RRAEQAAGSFENPGGMSGHAILDDGTRFDLSSGGDGRNLAPGHMAPPGTTAENFHHLENQTAAIMRRTGQNATLYITGTYGACKYCLPSMRTMLPEGGRLMLIWRNESGAIRNRMFIGGAD
287	WP_215212034.1	Hypothetical protein	Streptomyces sp. Vc74B-19	7e-15	17	83	RAHQAASSFEQPGGMSGHAVLDNGQRFDLSSGVSPGGGCRNCLPEHVAPPGTTAENFHHLENQTAAIMRRNPGVNATLYITGNYGACQYCRDAMRAMLPPGGRLLVIWRNEAGAIRNRMFIGGAD
288	WP_196462590.1	Hypothetical protein	Streptomyces spinoverrucosus	7e-15	22	85	VGDIADGLPARASGDPAVGQVVNIGDSGASRVGAPFKSGHSSSSDDINQFLMDSPDIANPASGPHASITHVETKLAWRMRQAGVTSLDVVINHSGGPCTGRFSCSSAVPAILPQGSSMTVWFRGAAGSVQSVTLHGRARG
289	WP_013020623.1	Hypothetical protein	Stackebrandtia nassauensis	7e-15	17	68	EVGPQSDLHPQWRSRKAPWHIEGKIAAYMRQKGFTDGCVYLNARPCSGPDGCARNLPDLLPVGSTLHVHARYIDRTGETRFYYREYRGTGKALT
290	WP_133799700.1	Hypothetical protein	Kribbella sp. VKM Ac-2527	7e-15	18	63	GSWRTIRSGSRRGADTLGSHVEIKFAMLMRKRALTDETITINNRPCPGPYGCHRNLWRFLPDGARLTVYGPDSFKRTYPESGGRRQR
291	GGM78184.1	Hypothetical protein GCM10012275_56030	Longimycelium tulufanense	8e-15	16	74	MRVGGKGPTHGRYIDPDGVDHPVRSGAEDDGLDRELAKFMVERGLVPPQMTNPGGATHVELKVAYRMRSSNTPYAELAINNKIDRERWGCHELLPKVLLPGQTLVIHDSTGTHTYRGK
292	WP_030432250.1	Hypothetical protein	Allokutzneria albata	8e-15	15	84	VAAAVADLPPPVPKRQSGQTQKITHGRILDVDGAIVGRLVSGTDADSAAADRLIADAGFRQQLGIGLHVALKALAQMHASGQRHLTLVVNNRPCPGPFGCDKILPRLLRPDETVTIYGPEGFHNTYRRTAP
293	WP_184727278.1	Hypothetical protein	Saccharopolyspora phatthalungensis	8e-15	22	74	PPRAGKTHGRWIDSNGDLVMLESGKGGEYYQAARQRAVELGLTYGRPNAEAAISRHVEVQFAMRMHAQGITDAEIEINRRVCGTTPGRDDDLRDTCDKQLERFLPPGTTLRVKDGSSPTGRLYRGK
294	WP_194913697.1	Hypothetical protein	Catenulispora rubra	8e-15	23	73	QVTTDDGYEVALKSGKQGPGAWFKQVNNFPGGPGTGRTFTVAHVEGQAAGIMRQLTDVTDADLYINKIPCDTGGFRRFVLHKTLPDGATLRVHFPDGNGGVRTWTFTGGKPGWT
295	WP_157063042.1	Hypothetical protein	Actinopolyspora mortivallis	9e-15	18	60	HRWVERVRSRLPDYTGGQTTGLVYDQDGTELTETSGREEVSGRARDLIVLNNRMCPGERNCEAAVTAILPQGATLVVWQPGQ
296	TDO51497.1			1e-14	18	63	GSWRTIRSGSRRGADTLGSHVEIKFAMLMRKRALTDETITINNRPCPGPYGCHRNLWRFLPDGARLTVYGPDSFKRTYPESGGRRQR
297	WP_020576961.1	Hypothetical protein	Actinopolymorpha alba	1e-14	21	83	DRPAPYSAEIAERLPEALEGKGTKAHGLLADGKGALIWDQPKPSGYEGPASEVGWRNLRLPRSELMVISHVEAHAAAQMRQENRQECTLYINRAVCPFDRDTPENAEKYKPSRHVLLPHMLPPGAKLTIYGPGGFQQVYRG
298	WP_225044912.1	Hypothetical protein	Saccharopolyspora sp. 6V	1e-14	16	85	AEWDQQQRRNLPKFQPGGKTTGAVGDATGNVLHRTVSGRDELSARAELTLSNTDLVLPLPNERQGHRPNPEHVEVKEAQRQADDKASYRVVSVNNAVCRGRYGCGAAIAAILPEGYTMDVWEPGATRPIRIRGRAKP
299	QTA35686.1	Ricin-type beta-trefoil lectin domain protein	Streptomyces sp.	1e-14	19	83	RRAEQAAGSFENPGGMSGHAILDDGTRFDLSSGGDGRNLAPGHMAPPGTTAENFHHLENQTAAIMRRTGQNATLYITGTYGACKYCLPSMRTMLPEGGRLMLIWRNESGAIRNRMFIGGAD
300	WP_051778172.1	Hypothetical protein	Kitasatospora phosalacinea	1e-14	26	77	ADLPKDYPRRTTGILDVGGDRLPISSGPDGQSQLLSDLPGRTKQNFDHVETHAAAFLRMNPGIRKAVLYIDNKFGVCPYCAGGLEDMLPEGVKMWVIAPGRETRMFTGNER
301	REJ96414.1	Hypothetical protein DWQ34_04035	Planctomycetes bacterium	1e-14	27	76	VHPRLPERTGTKTQGVFEFDSTEVQRESGRSGPGEWINENLRGGKGSGKTAAWTHVEGHAAGIIRKHGIKEAHLYINYIGGPCTVPPARCQSVIHKLIPPGSKLWVHYPKPDGNVGKG
302	WP_142035727.1	Hypothetical protein	Stackebrandtia endophytica	1e-14	21	88	TAEGRTSARGHLYNPDGNRLDTGTLRPHRKGAALPCTDLREPWRSDPNYTTTWHAERDAAKIMRDNNLREAVLYLNIPPCGRYTEDPKRCDLNLEKILPKGATLWVWTISETGSRGQRRYRGTGEAIT
303	WP_013017268.1	Hypothetical protein	Stackebrandtia nassauensis	1e-14	19	79	PRQKGKPVRGNLFFPDGRRWNDVALESSRGEPAFDLNIIKPEYRSLSPARGHLEGNVAAWMRSTFHQEMVLYINESPCRKHGKGCLYTLEHFLPRGYVLHVWSRNDRGEWRGNTFRGSGEA
304	WP_065915052.1	Hypothetical protein	Lentzea guizhouensis	1e-14	16	69	QTSGVYRTSDGRTNLVQSGREPDGEHDRINDHLVQLGIGRPSASVEASNHVEIKVGWRMRQGGVDRVELVVNNELCNGALSCSRLLPYVLGPGQTLVVHDPVRSREFRGK
305	WP_203924750.1	Hypothetical protein	Rugosimonospora africana	1e-14	21	88	RQAAAGLPRRHENQGPTHGELFDPAGNPLLPDGVPLAGGRVRSGDDPALLTGLNLSPREAASRSLRGHVEAYVAAWMRDRKLPDDVVLVINNRVCPGPLSCRNLLGSVMKPGHRITVYETDPDGTLRRQPRVFTGTGERITT
306	WP_148018512.1	ricin-type beta-trefoil lectin domain protein	Streptomyces sp.	2e-14	18	83	RAHAAADSFDNPGGMSGHAILDDGTRFDLSSGGDGRNLRPDHVAPSGTTAENFHHLENQTAAIMRRTGQNATLYITGTYGACKYCLPAMRAMIPQGGRMLVIWRNDSGAIRNRMFIGGAD
307	WP_207129570.1	Hypothetical protein	Actinocatenispora comari	2e-14	23	87	VQQAAGQLPQRADGDKTTGLAYDTAGRPLSTGPIVSGRSGPGRGAPYLRRDDPAIRWHLMQAVVEHVEGHMAALMRQPGAPREVVLVINNVPCRGPRGCRTLLPGVIPARTRLTVFVTDHGQTRYYATYVGHGRGIAS
308	WP_168587788.1	Hypothetical protein	Saccharopolyspora sp. ASAGF58	2e-14	18	57	PGRIAERLSTHVESKVAAYMIQRGRQSSELVINHVPCGGSQPGQWSGCHQAVEQFLPKGHTLTVHGTTQQGKPFSHAYHGKAER
309	MPZ85370.1	Hypothetical protein	Actinophytocola sp.	2e-14	21	82	PNWATQQQERPELVRGKTTTGLFFELSPDDYIALSSGSDDLSERAASLLRDIGYDNPDPNPATHVEAKIAAKMHDASTLFGVLVINNTFVCGGCNDAVRALLPEGATLWIWTKSARQVLVIKGRG
310	RDI22296.1			2e-14	25	50	MKLAAHMAERGIKHATVIINYQPCKGRFGCDTLVPILLPEGATLTVHGVAPDGTWFRKRYSGGARPWWR
311	WP_168586126.1	Hypothetical protein	Saccharopolyspora sp. ASAGF58	3e-14	20	78	RVRRARDALPKAKPGARTEGWRLRSDGNDEPIRSGERLSNGEYDPAFVAAARRAWELKLVPPTAPPRLAGHVEIKMAVQMRAGQRETIVIDRPPCGLADQEWLRCHRQLPRFLPPGAELTVITSAGETYTYQG
312	WP_203904786.1	Hypothetical protein	Virgisporangium aliadipatigenens	3e-14	15	88	RQAARRLPQRPNEGPTSGLAFDVSGRALSAQPWSSGRNVASTSGLRPLPGPKGFPWTLTDHLEAIVAQEMRKPNAPREVVLVSNNEPCVGDPYGCDRVARHIIPQGSRLTIYIRDPETTAGVRLLGTYEGTGKEIA
313	EDY52974.1	conserved Hypothetical protein, partial	Streptomyces clavuligerus	3e-14	20	85	SECPIWVKNALQELVGRKETSGKVFDVDGKPIGPDIQSGYKDRELRRGVYETLRKSPFFQKHFPSTATWYVSLHVEAQYAVWMLRNRIKHATVVINNTYVCSDMNRLHDNCMTAVPHILPEGYTMTVWKADRTEVTLRGKAPK
314	WP_120025163.1	Hypothetical protein	Amycolatopsis panacis	4e-14	26	56	PPRGDLATTADVEQKLAARMVREGRKHLDVSLNNRPCKGPYGCDTLVPIILPEGCTMTVHAPNYRKTFTGGAKPWSR
315	WP_200316850.1	Hypothetical protein	Prauserella sp. ASG 168	4e-14	17	89	GDRYPIEAAPIPERLPPRVRRGEANPRLVAFPELGGRKLGHITPDRDDPWTGEARTELVKRGIPNAVARRLANHVEMKTATMMIRLGERHGRLTLNHAPCGSEPGATGGCHEYLPDILPAGFSLTVLGTDVNGTPFKRTYKGTAP
316	WP_086818533.1	Hypothetical protein	Allokutzneria sp. NRRL B-24872	4e-14	20	69	MGPDGRTHTIISGEDERTPQVNDSLQALGCPGVPVTTAADVEMNLVALMREKGAEDPGWRHLALVINNRPCRGILGCATLVGILLPEGYSLTIHGPNYHKRIAGGAKPWWR
317	MBT8228025.1	Hypothetical protein	Dactylosporangium sp.	4e-14	21	72	GPASKTHGRWTDANGVTHKLLSGWHDGYHVAVNQFAIRLGVIPAHGRLERAGDIELKFALGMRGRWQRTGTAPRETIIINHPDGPCQGKLSCDGLLHRYLPPGGELTVHWPGGNKRTYRG
318	MPZ82535.1	Hypothetical protein	Actinophytocola sp.	5e-14	23	68	WLRSPMSRRRPGVFFDPDGAVHEFDSSHDADEDQATAVLRELGIVGPNATLTVASHVEVEVAAAMRSGNINRGVLVINRTTGVCSAEKFGCMEVVPQVLPDGAQLTVWSP
319	WP_221467674.1	Hypothetical protein	Saccharopolyspora phatthalungensis	5e-14	21	72	TTGIAYDADGKELTRCESGYDAERDQVQRELDDNSQFPKPPGWRPGSGFDTATHAEPKLALWMCQNGIEHVTVLINKDKVCPKPNGCEVSVRCILPQGYSMTIISTVTGLKWSLKGVRKP
320	MBT8226310.1	Hypothetical protein	Dactylosporangium sp.	5e-14	18	83	GRQLPQRRPFRPGQQPDRTTGMFRGDQIESGGRDRSLAADLAPHRGLAPLNVTYEHVEGKVAARMRREHLMSEELVINNVVCGNNPRDREALYTCQQGLPSILPRGAKLTVWGTADGGATW
321	WP_157641280.1	Hypothetical protein	Longispora albida	5e-14	16	91	VPRHIREAGVRLRPREPLGALGAPTQGDFLGQIIDSGGRDTSPAADLDPVPLPVPPVTMWQHVESKVAAIIRREGTNEAELVINNIPCGNTREVSAAANPYSCERILPAILPAGTRLTVWVTPDSGRTWLRGTYHGTGERIRP
322	WP_111339407.1	MULTISPECIES: Hypothetical protein	unclassified Streptomyces	5e-14	15	94	CPAWVIKARSKLPISGYGEEAAGYVYQPNGTQVWEGLVRSGPSERANAINDFLKGSDDFPNFSTYADSAQHVEAKIAWEMRNRMEKGKVLHVVINKNYVCPRVNRKGAMGCQQAVPAILYEDQVLCVWLPAAKTAVPLTGVVKRPNSTWVKPPINR
323	MBX9681511.1	Hypothetical protein	Gemmataceae bacterium	6e-14	22	86	LHPSVPVYPGSGPAVGIFEFAGIEIPLQAGSQGPGSTLRSVRPAGPGSGLNAAIPTHVEGHVAGIMHELAITEGNLYINLPPCPTSAMCRFNLHKILPHKSTLNVYFLESGGGVSGWRFQQGVSRWTELP
324	WP_217210440.1	Hypothetical protein	Streptomyces sp. AC550_RSS872	7e-14	23	86	GEGIAALRAFALKSLPKFVAKGKTTGIGSADGRVFQVTSGVAAGDQKLLDIVNDRLRKAGALPGVAKSTRASDVEQKFAAMMVAQKIDKGDIVINNPAGPCAQRLGCDAALPLILRERTLTVHWPDGKGGFNSKTYGG
325	WP_189828676.1	Hypothetical protein	Streptomyces finlayi	7e-14	24	88	RDELSKILPERKGTPTDGVGGGTDAHGVKRVYEITSGGSRKDRALIDWINAKLNEPGGPLNGGASARAKDVEQKMAAIMHRDQVYKAEIVINHPGGPCKDARLGCNAILDYLLGPNHGLTVHWKNGNGVWRKCMYGKGAIKDDGGC
326	WP_197008296.1	Hypothetical protein	Longispora fulva	7e-14	18	86	RSQGGLPRPTVAVFRGQELLSNRPDPAIAADLRWEPFPRPNDALYVHAETKVAAIMRSESLTEAEITIDNTVCGTRDFDRDKAWTCDKVLPSIMPPKSRLTVWATDDGGKMWARGVYVGTGERIRK
327	MBT8226776.1	Hypothetical protein	Dactylosporangium sp.	8e-14	21	72	RTRPKTHGRWRDRHGATHRLLSGYDGHYSPLIDQRAIRLGLIPNGAKLLTSGDVEMKFAMARRETWARTGVVTRETIVINNPKGPCSGKLSCDGLLNRYLPPGGELTVCWPGGNHKTYRG
328	WP_075973482.1	Hypothetical protein	Actinokineospora bangkokensis	9e-14	21	85	PPPPHIQEILDRLPPPVPKPNPQGRKTHGRVVGDPADEVVISGSDSDSAEIWRLLQERGVTVKFKPMTINHVEMKVALRMIREGTRKITLVINNRSCPGELSCEALLPVLLPEGYCIEVYGPGYHDEFPGGRRWP
329	WP_184669430.1	Hypothetical protein	Saccharothrix violaceirubra	9e-14	19	83	GDVDREWADGQRRGLPAYVTSGPVVDEDGHHDLVQSGAEPDGEDKRIPGHLKAAGVVPPIGSPTTARHVEVKAAWRLRDSGTRDATVVVNFPLCTGRPSCAALIPVIPLPGQTLVVHDPHRTHRFHGKA
330	WP_203867629.1	Hypothetical protein	Plantactinospora endophytica	1e-13	18	86	DPVPYLPPAAPPRTRGGTYTKTRGNYVRGNRVEELVSGEHDHYSAQVNQHARRLGLVELQTAGDVELRFAMRMREEKMGSATILLNRAPCKGRLGCDSLLSRFLPPRATLTVYWPDPETTYRHKTYRGG
331	WP_187345828.1	Hypothetical protein	Sorangium cellulosum	1e-13	28	60	DTPLVSGYKGPSASMPRGTPDMNGRIKSHVEAHAAAVMRERGIKDATLHINQVPCSSSTGCGAMLPRMLPEGARLRVLGPDGYDHVFIG
332	WP_197371038.1	Hypothetical protein, partial	Streptomyces clavuligerus	1e-13	20	85	SECPIWVKNALQELVGRKETSGKVFDVDGKPIGPDIQSGYKDRELRRGVYETLRKSPFFQKHFPSTATWYVSLHVEAQYAVWMLRNRIKHATVVINNTYVCSDMNRLHDNCMTAVPHILPEGYTMTVWKADRTEVTLRGKAPK
333	WP_018684100.1	Hypothetical protein	Actinokineospora enzanensis	1e-13	20	60	TSGWDDQYYAAIEWFGGQPGKRIPRTAAHVEVKLAVHARLNKITNLTLAINNVPCTGRFGCDTLIPHILPSGYTMIVHGANGFLGTYHGRAEP
334	GIG69732.1	Hypothetical protein Pen01_60270	Phytomonospora endophytica	1e-13	14	92	GKRNANGRRIAVGRVYDGEGRPLGPVHEADDDGPAGDGKDIVDPWRSYPRMRRHIEAHAAARLRQDENMTKAVVYINMKPCNYPDGCDPNLSALIPEGKTLYVHEVTKRGSTRVWIYPGTGEAIERER
335	MBY8848182.1	Hypothetical protein	Saccharothrix sp. MB29	1e-13	19	58	TPERIEEIRRELPPSVMSGVGQKTYGRWIDPSGKVHEEVSGKDEKSREALRFFEEEIKSRRVPVTVVDVEIKLAAHMRKNGIRSATLVLNNFPC
336	WP_203755718.1	Hypothetical protein	Actinoplanes cyaneus	1e-13	27	68	GAHGRSNEIDSILRESPNIGNPSAGIHPTAKHVEPIVALAMRDRGIKSADVVVNYPIGPCSGVYSCRRAVPAILPKGSVLNVWHPGNGYAEPFPLRGEAE
337	WP_184691719.1	Hypothetical protein	Saccharothrix tamanrassetensis	2e-13	17	63	PPVVPNSRQKTVGRWIGPDGTAQPIQSGFDQRSALVQSQLARMGLPDGSGRSGDVEQKLAAYMVANGIMHATLIISYRPCRGRDDSCDTLVPILLPKG
338	WP_130476420.1	Hypothetical protein	Amycolatopsis suaedae	2e-13	18	81	DRISTARRRVGKGRDGLAARGEWVCSDGSAIRVNSGHGDPHAAAAARFVRDQMPVTERAARRLATHVEIKIAVLMRAANLTDEVVVIDRQVCGTRDYDREDPVTCHRYLPRFLPPGARLRVAEPDGTIRTYRG
339	WP_134046194.1	Hypothetical protein	Amycolatopsis arida	2e-13	20	84	AERVERSRARVGQRPPGTVPARGEWLRSDGWTVRMASGDSDEHFRAGQRFVLDHLPPAKRPAEQLARHVEVKVAMAMRREGLTDETVVIDRQVCGTRDFDRRRNYSFTCDRYLSEFLAPGARLRVVQGDGTIRVYEGGSPS
340	WP_199035477.1	Hypothetical protein	Glycomyces salinus	2e-13	20	89	AVERLGWPRNAEGRISARGLLYDRDGRPLIEKPLRAVKRGPAADGSDLVEPWRSDERYTPRWHVEGHTAAWMRRNGVTEASLYLNTPPCGGPAPGGEADPLRCEANLAHLLPRGTKLHIHSVDEQGRTRSKSYTGTGEALRDDR
341	MBB5890086.1	Hypothetical protein	Kutzneria kofuensis	2e-13	26	48	MELKLAALMREQGQTDPGMRHVTLVINNRPCKGDLSCDELVPVILPAGYSLTVHAPNYRKRFTGGAEPWWR
342	WP_150065094.1	Hypothetical protein	Saccharopolyspora hirsuta	2e-13	24	73	KPTVGLAFDEEGRRALADRDLRSKQDGEAREIDRFLRDSPDFPKQRRPDVPVAAAAHVEMKVAMEMRKRGIRHITLVINNPRGICRGDWGCIPAVRAILPRGHSITVWVPGAAVPCELHGGSPT
343	WP_225052417.1	Hypothetical protein	Streptomyces sp. 7G	2e-13	19	90	CPTWVKNAWDELPLEGSTTSGYVFTADGKKLWNTPVESGRNSTTEEISRFLQGSPDFPYIPGYSPLAHHAEVKTAWAMRNDGRYGDVLHIVINKNYLCPKVTDAVQVGCKQSVPAILYEDQFLCVWVPGSSKAVPIPGKVKRAGSSSPP
344	WP_010584685.1	DUF4157 domain-containing protein	Schlesneria paludicola	2e-13	25	78	PALPTKSKPTIVGILILPDGSQARIHSGTFGGPDGGTHRGHIPRGSGTGFDRFTLGHVEGHAAAIMHERGISSATLLLEKKFCPNCDSNLMQMLPPGSQLNVVSPEWTEGVKSSVFRHP
345	WP_169922719.1	Hypothetical protein	Streptomyces lushanensis	2e-13	26	59	TTGRIFDSSGNAIHGEIEAGCSSDLVEAADTYLRQHGAPINPRAARYPVSRHVESQHAVWMRQNGITDATVVMNNSEGVCGGMHGCRSAIRAILPEGSTVTV
346	WP_093602096.1	MULTISPECIES: Hypothetical protein	unclassified Streptomyces	3e-13	21	72	TTGQVVDDAGNRVGAPVSSGENGSFVQVRDALRKSGVPHDAAGGFAAASHVETKIALAMRSNGVQRATVVINNSDGVCSGPYSCMTGVSAILPRGSSLTSVWRTEEGWHGVTMLGGG
347	WP_073480902.1	Hypothetical protein	Streptoalloteichus hindustanus	3e-13	17	78	RRSPTATAECPNQQHIYSGNQVHSRIRRPAGRDRQNPRGAAEVMSEHVEAEVAWRMRRSGAKRVELVINNEMCRGQLSRVELLPDLLLPGQTLVVHGPRRTRVFRGR
348	WP_019818972.1	Hypothetical protein	Saccharomonospora saliphila	3e-13	20	88	GDRYPVEAFWGAHLMDRYSPPGSGIPVTALVRGVGQDVTHEFKPGQQYWSRRATERAKSIKPPAAFWRANITHHVEIQAATWMVDSGSSEAEIIVNRTPCGYRKDLEPQRKAGCHQFLQGFLPQGHTLHVYGTDDHGRRYFIASYEGK
349	WP_147459851.1	Hypothetical protein	Actinokineospora cianjurensis	3e-13	15	72	MTGILEINGTPFGELSATRQDDWARGSAERSRQLGIHDDAEGITHHVEMKAVIVMITSGATRARVIINHAPCGSEPGLAGGCHRLLPWFIPRGSSLTVLGTDAQGEPFQRIYEGRA
350	WP_086820847.1	Hypothetical protein	Allokutzneria sp. NRRL B-24872	4e-13	17	86	AERARILESARAVLTPGVPGARALGKWVASDGSVHDLSSGPGPWFGPTQDWARERGHAPPAGIWMMARHIELQFAVRMRAMVKRRPAGAGPLHETIAIDRSPCEPVVPGGQSCDTLLPLFLPPGSSLTVLVEDGSRYTYQGVEQR
351	WP_168801727.1	Hypothetical protein	Glycomyces buryatensis	5e-13	18	90	PVPKLVHDLAERLPPGGKGKTTVVFAYDDNENGDAVRFESGRDRSAAEGLKTAYKRLIIMDHAEAKLAAAIRDSRPAAGPVVAVINNQPCGGLRGCDAVFPDLIPTGAKVMIYVKCESGTQLYGTYDGNGKAIA
352	WP_157063031.1	Hypothetical protein	Actinopolyspora mortivallis	6e-13	20	86	DAVDEWVRHAREKLPERPGGRGKTVGILRGIPGSGDVKVQSGGSGRRVWKPGTERWEREPEDEHNETPQTRQERQLIDRIDTMLVTVGERFPIPRPDLAMPETSTHVETKVAMRMREAGITHAAVAINNEMCDGPLGCRAAVAAILPKGYVLDVYEPGATRPVRIEGQA
353	WP_084316499.1	Hypothetical protein	Actinospica robiniae	6e-13	19	79	RSQFPDPSDGRMTGLLVMDNGQSKELMSGTPNAYPGYVPPPGAGPGTYAYHLEPQAAALVRGATGVQKATLYISGTYVCDTCSSTLGNMLPNGVQLTVVYNGSNGMPASKMFQGG
354	WP_157367750.1	Hypothetical protein	Alloactinosynnema sp. L-07	6e-13	15	88	GDRYPEDSLPYSDDLPPRVIRGAGNSPTIGIIEIDGRMFGEMRPTRDDVWHRDVIDRIDAIGLSRRAKRYANHVEMKAAFMVVTSKGRHGRVILNHAPCGSEPGAFEGCETFLAELLLKGNSLTVLGTDAQGNPFARIYHGKA
355	WP_221086085.1	Hypothetical protein	Micromonospora sp. Llam7	7e-13	23	88	GQRREAGDAAPAPLLPGFLESLPARRSADAPTDGVLTTTGGEKISDVYSGKEGPGKGGPGLRPPFKHYVSALDHAEGHAAAAMRTRRMTEATLYLNNTPCQDPMGCDRVLPYVLPKDAKLTVYGPNGYVNVYRGNGKGLA
356	WP_220649672.1	Hypothetical protein	Streptomyces sp. MG28	7e-13	24	85	AAAERAGNHFAYPGGATGALRSDELGWFADPLSSGGRNIHPGIAGNPAPGTKAGYAHHLEAQAAALMRQNPGMRNSTLYINFRDPNAAREVCWACNGTLEDMLPTGASLTVVFRQLDGSIFRSRPYIGNA
357	WP_013015666.1	Hypothetical protein	Stackebrandtia nassauensis	8e-13	21	72	PAMKPNSGQRTRGRWHKHPDRELTSGANDRDWEHVKDFWHHNIWSGTAEDTEPRWLAHLELKFAMTMRRTRTKSEPVDQVHEEITINHPDGPCPQCQLLLPYFLEEGSSLTIHWPAGSATYIGR
358	WP_093591919.1	Hypothetical protein	Lentzea waywayandensis	9e-13	15	59	QVEALRRQLPPPVQAGSGQKTHGRWFTPGSVEPRSIVSGEDAESAEVWRVLQETRFPEKGPPLTITHVETKLAVRMRRENVRHASVVINYTPC
359	WP_084792260.1	Hypothetical protein	Actinopolyspora mortivallis	9e-13	20	67	DRGGTELTDTSVRDDVSERARLTLHNSTMFPADDRGAPAVYTHVETKYAQRMKERGQTYGVVVLNKDMCSGQRGNCYQAVRAILPHGSTLVVWEPGKQQPVTIHGGARP
360	MQA62985.1	Hypothetical protein	Actinophytocola sp.	1e-12	29	55	KADPTGRYPAATHVEAKLAAWMREGHVRTVVLVINNTKGPCVGAAQTCDAVVNALLPAGAAIYVWYPGAQSPTKLTGGA
361	WP_054051536.1	Hypothetical protein	Alloactinosynnema sp. L-07	2e-12	19	72	MTGHVEIAGRSYGTLTATTQDPWTRDAVQRVKLLGFSFAEMRLANHVEMKAVMIMIQNGADECRVIINHASCGSEPGAAGGCDSFLPHFIPAGSALTVMGTDANGGPFTRVYRGRA
362	MBX3405075.1	Hypothetical protein	Phycisphaeraceae bacterium	2e-12	24	67	TMGILRTPAGDFALASGWRGPAGMMPSGSRGFDIVTRTHVEGHAAAQMHRQGINEGTLYINNPSICPSCSRNLPYMLGPGKCMRVVTPGGIESPFNG
363	MBG6139165.1	Hypothetical protein	Longispora fulva	2e-12	22	56	MTGHVEGHAAAIMRRDGVREATLYINMRPCLGARGCAENLRAVLPAGTRLVVHQVFADGSTKVFNYPGTGDGLEGAP
364	WP_096494383.1	Hypothetical protein	Actinosynnema pretiosum	2e-12	21	81	GDRYPAGSEWAMPLVTRPYSAARSGVPLEGHVRALAPESHVSHTFTPGAGRWSEEAWQRIDEAGLPQWALDVAHHVEPQAISWMREARVRHAMVVLNRPACGIEHGLGCHQALPLLLPRGYRLTVASTLGDRP
365	WP_219823914.1	Hypothetical protein	Actinokineospora auranticolor	2e-12	19	75	STSAPAEARPPALPKPPVPGRTHGQWVDRNGDTVALVNGKNGAYYETAKEQARRLGLTQGRPTGEAAIARHVEVQFACRMAAEGLRDETIEINRPVCGTTPNDRDRPNTCDRWLDHFLPEGSTLTV
366	OGV59239.1	Hypothetical protein A2X45_22850	Lentisphaerae bacterium GWF2_50_93	2e-12	27	67	TLGVLRTPAGEFELASGWNGYGGMMAKGASGFDIVTRTHVEGQAAALMQKQGIQEGLLYINNPVICPSCMRNLPLMLSPDKYLIVVPFNGSGVNFMG
367	MBI3862419.1	Hypothetical protein	Planctomycetia bacterium	2e-12	25	79	VSDVHPRLPIRNGRGPTHGIFNDSIPIVSGSTGGRGLNVFGPRIATLSDDAVKAITHAEGHAAAEMVRRGLKEGVLHINYKTGPCQYCINGIQELLEKEMRLWVVFPDGVGFFTSSGWTR
368	WP_043578234.1	Hypothetical protein	Actinopolyspora erythraea	2e-12	17	85	SPEWLAAVGRRIPPSNNYSPTRAIAFDDHGNEIMSLSSSTEQELGDAAQDFLTKSKQFPPVSPPGSKIDSTDHAETKLAMWLRQQRERGSTITHMTVVINHPYVCGPPLGCQRAVRALLPREVTMTVVSAVSQREWPLKGVAP
369	WP_203993783.1	DUF6244 family protein	Virgisporangium aurantiacum	2e-12	16	90	PRFDKDPRETVVIYDGDKHVSGGRRQYQTMADDLDSGRILRPDGRPYPHVPDHFVVHPEMRVAATMRKRNLTDAEIVVDNTMCGSRGFDRDDALTCENYLPGAMPVNSRMTVWVTVDGGRTFHRKTIIGTGTLIRR
370	WP_144126983.1	Hypothetical protein, partial	Catellatospora sichuanensis	3e-12	22	74	RATTGHLFKPDGTRVGPEISSGDNDPARLAIEEYLRGRPGWPSNGGFWSAGHADTKFAWWARNNVAYDPDTPVEFVLVINNPAGPCPGTYNCPAAMAQILPVGWTMKIWWPGTTVPKTVIGAGPPP
371	MBE9047002.1	DUF4347 domain-containing protein	Pleurocapsales cyanobacterium	3e-12	19	77	PREQTRGLFIDPNGNTIQLKSVRKDLGDFRSPATIQTEREIQAKTGTISNAMNRSFSDVEGNAASIVRQLNLSGGTVVINNEGGPCFNCIKAIPDILNPGQILEVIYTPDGGRTLFVDIFRGGKTF
372	WP_143658454.1	Hypothetical protein	Embleya scabrispora	3e-12	17	83	EEIADSLPVRVNDEGETHGVIVDGNGKELSERIDSSQNYEYRLVNDLLRVTMEFDHPNRRLGDVATSSHVEAKVAYRMWSNRTKNADPMHVDVIINNRNGPCGEEGSLRCMQVVPYILPMNSTLRVWYRDRNGKLVSQPIVSKRT
373	WP_075847399.1	Hypothetical protein	Saccharomonospora sp. CUA-673	3e-12	24	54	PSAAARRLANHVEIKTATMMIRRGEREGRLVLNHAPCGSEPGATGGCHEYLPAILPAGYSLTVLGTDVNGKPFTRTYRG
374	WP_158645595.1	Hypothetical protein	Stackebrandtia albiflava	3e-12	16	80	TPDEIADYLALLGTRDTKTRGAWIENGQLVEIISGRHDLAYEQAINYWRVGWQHHYPTVRGWQGDLATHAEVKAAIQMGWEGTSNRHRTMVINHAGGPCGGDLGCQDYLDTFIPPGCSLTVYYPGGYRIFGGR
375	WP_023418996.1	Hypothetical protein	Streptomyces sp. PVA_94-07	3e-12	21	72	TTGQVVDDAGNKVGAPVSSGENGSFTQVRDALKKSGVPHDAAGGFAAASHVETKIALAMRSNGVQRATVVINNSDGVCSGPYSCMTGVSAILPRGSSLTSVWRTEEGWHGVTMLGGG
376	WP_220246887.1	Hypothetical protein	Amycolatopsis sp. DSM 110486	3e-12	18	83	QRARDRVGNSPIGSSPAKGEWVRSDGTIVPIRSGTVDDYYQRVNEFVAANLPPARRKVARLASHMEVKVAIKMRNRGLTEETVVVDRSVCGTRDFDSSAPLTCDKQLETTFLAPGSILHVAQPDGSTITDTGREEH
377	WP_196462586.1	Hypothetical protein	Streptomyces spinoverrucosus	4e-12	22	68	DDTSPVQMVSGRRNLPDDYVDPPGATKNGDHLEAQVATLMRERGLKEGTLYHTGDWTCPMCASTLQDMLPSKSSLTVFYRKNGEIFGETYLSRDWWD
378	WP_184674636.1	type IV secretion protein Rhs	Saccharothrix violaceirubra	5e-12	22	78	AAAELPTDYPRRTTGILDVGNEQIPLSSGPGGPSEELASLPGRTKQNSDHVETHAAAILRSNPVIRKAVLYVSNSKGQMCPGPNGCAANIEDMLPEGVEMWVYMNGLPFGKFIGNAS
379	WP_106114995.1	Hypothetical protein	Actinopolyspora mortivallis	5e-12	25	51	GPPGVSQHVETQAAMRMREAGVTHGAVTINNEMCSGRWRCERAIQAILPKGSVLDVWEPGATQPRRIEGQA
380	RLK54598.1			5e-12	14	75	RRTSDGVRDKTTGHVHHDDWPAIGDRRDTPVVSGYHPRWSAVAEQGLIEVGLRKRNARFLSAHVEIQVAAMMIATGRREVELTINHRPCPDNAPYLGCGSALPRYLPTGYTLTIYGTTIDGQPTV
381	NJL55548.1	Hypothetical protein	bacterium	6e-12	23	83	GDEAPIAAGTQGFLPEVPRYGLSWENWRSQTDKTYGIFVSDGSRAYLQSGNTGPSARMPQGTPGMNGVLKSHVEAHVGAITRLEPGIQSGTLYINRLPCTAPSGGCSENIPKYLREGFQLTVIGPDGYRQDFVG
382	WP_203903468.1	DUF6244 family protein	Virgisporangium aliadipatigenens	7e-12	17	92	RSIPDFVSAIATDLHVPPGSKTAGVMTDGQGRRLHNGLLLNGTSNAVVDNYATLKRRWHRLDVAGSHVEGHTSGIMRDGNVNHAVLVVSKRPCIGPLGCHAMLSSLLDRGMTLDVYVAGKDGPVYWGTYTGTGEGVTQR
383	GGV87567.1	Hypothetical protein GCM10010294_69590	Streptomyces griseoloalbus	7e-12	25	50	SHVETKLAYRMLTSSVEHATVVINNRGVCTGRDSCTELVEAILPKDNTLTVYYPGAEEPIRHVGKGPDRQ
384	WP_184727038.1	Hypothetical protein	Saccharopolyspora phatthalungensis	8e-12	21	56	RAPWFLPFHVELRAAAMTIRRGVTAAEVVINNVPCGYQTRPPGCHQVLEPFLPEGSQVTVSGTDNKGRPYRRTYQGKAKR
385	HIW63356.1	Hypothetical protein	Candidatus Stackebrandtia excrementipullorum	1e-11	16	91	RTDPAKVEEVRPYVGEPIAYATLWDSEGRQVVGIHNADDGGPAKDAKWAAPWGEYPRLRRHVEAHAAARMRRGDKMAMHINMPPCSYPDGCEQNLRDILPEGPTLIVHQVHSDGRSASHRTRGRGEHTVTNFADIATPVT
386	WP_073319379.1	Hypothetical protein	Aquimarina spongiae	1e-11	23	63	PWGGTQRGGIPRGKTYGFTSGGPSQGNIATHVEGHSAAIMHQRGLKKGVLFVDRAICSICSRDLPDALPAGSTLRVITPEGTTTFR
387	WP_182546089.1	Hypothetical protein	Saccharopolyspora lacisalsi	1e-11	14	84	EWLTDVGGRISPEAGVHVTTGIGFDVHGSEVGSARSGRDRLAAAVSQHLRDTPRFPSAGSPSGSFASSDHAETKYAMWMRENQVEHLTVVINKDVVCEPPPGCQRAVRAILSRGSSMTVLSSVCGLRWELRGVAPS
388	WP_208569991.1	Hypothetical protein	Micromonospora sp. MMS20-R2-23	1e-11	19	75	EETGRSLPVRNKRTDPTTGVFNGETIVSRDDDASVADLHPFRGGGWPRVLVSHVESHVAARMRRDELDEGELVLNNTTCGSRDFDRDWPLTCDKLLPPILPAGARLTVWATQDGGR
389	WP_158303279.1	MULTISPECIES: Hypothetical protein	Prauserella	1e-11	22	62	MTSGQDGTWTPAIRQRLTELGFPNQTARRLGNHVELKVAAKMLLEGSTHSEVTINNEPCRARSRMLLGGQEVLPRYLPEGHTLTVHGTSQRCEPFTETYEGTA
390	WP_184791001.1	Hypothetical protein	Phytomonospora endophytica	2e-11	23	91	SEPLAAIRRAGEALPVRAAGDKTHGSLLTVGGKTITDDTFTTKNGQLRSDELPSSRDGLDPRWHPTSPMFNHAEGHAAAMLRKPGAPKEAILVINNEPCVGRGRMRGKGCDDMLEGAMPAGTKLAVYLNTDGQQTTLYKVYTGTGEGIK
391	WP_078979006.1	Hypothetical protein	Embleya scabrispora	2e-11	27	83	DEAAKKFAAIAEKLPVRPNNLGPTTGQVVDSNGNPIGGWIKSNRDAEYSTIDALLRATPGAPHPRDNAMNMYPAASHVEAKAALRMWGNPTDPRHTMHAHVIINNSEGPCNRSNIGCVLTVPWVLPPNSSLTVWYPGPDGKLKPR
392	QFU93056.1	Hypothetical protein YIM_39565	Amycolatopsis sp. YIM 10	2e-11	22	43	MMRTYQIKKASLVINNEPCAFPKGCEDLLPAILPEGFELVVYGANDFYQVYRGGARSPW
393	WP_212007144.1	Hypothetical protein	Catenulispora sp. NL8	2e-11	18	82	RDGILAKLPARPGNNGPTVGIAVTDGGVELPMVDSSKSGDPSYPALARRVSDRLRQWNLLQGAAVSARAYDVEQTVAAMMLNDDGTTAIKSVNLVINNATGPCMVELGCNMALPYILNDDQTIFLHWKDATGKWRTEPYRG
394	NIL58660.1	Hypothetical protein	Salinispora arenicola	2e-11	19	72	GDQKPAAVDEIRPHVGRDVAVGRLYDTDGRPLTPLVGPGDTGAGTGLAAPLPSFRFIRHVESDATAHMRRHRIRHAVLYTNMRPCLGEDGCTQNVKATLPAGYALT
395	WP_100444827.1	Hypothetical protein	Glycomyces xiaoerkulensis	2e-11	16	88	AEAIQRFGWSRNATGRIKARGLLYDDRGRPVLHRPLKALGGDKVYHAPDLQDRWRTREVATSWHIEGGVAAYMRRTRTPTMALWLNVPSCGGPGRPDANGCHENLPKVLPKGYTLHVHVHDERGNHWHNAYQGTGEALK
396	WP_225061372.1	Hypothetical protein	Nocardia sp. alder85J	2e-11	29	57	WNEGHEYPISCHVETKYAAWMRDNPDRLQHAVVIINKEGGPCHDDFIIGCDDALEAILPTGSTMRVYYPFNGKIENHLFEGDAS
397	WP_093872124.1	Hypothetical protein	Streptomyces sp. TLI_105	2e-11	18	87	DRTPVLVHNCSLDLDDELSKIPDFYDGGPTIGRGTFGDGTVWEKIQSGLRKDDATLINWVNWKLKKEGVTTGYLAGNRDHAEMKFVALMRKYRQTKADIVINHPGGPCPQPKGCNDTLSFLLKDIGVLTVHWKDAAGQWHSVTYPRG
398	WP_049796782.1	Hypothetical protein	Actinosynnema mirum	2e-11	19	88	GDAYPPGTEWALPLIVQPHPPVGGTVPVEGHVRALRPESQISHVFHPGGGHWTEQARARLRVLPGFGWAVNLGHHVELQIAAWMTACGIHHAELVLNRPPCGERYGLGCHQALPVLLPRGYRLTVSSTRGGPQPYQHHYEGKA
399	MBU6387463.1	Hypothetical protein	Planctomycetes bacterium	3e-11	20	78	HPDLPLRLAGKTHAILNEGTHLISGGPVANVLKGLQGLSDDALKALTHVEARAVARMIEGGLDEATLFIDYAKGPCKYCRNGIGELMKSGQKLWVVFDEGVGYFTTSGWTR
400	WP_184841322.1	Hypothetical protein	Kribbella solani	3e-11	19	67	PSEDIVAAVMRRLPQRGQHGPTTGLYIDENGTAAEFISGRGELQKKALDLCKEKRWPVYDRITHTEIKFAMHMRDRGIKYARLYLNNIPCSAKLFNCVTLLPPI
401	WP_014687318.1	MULTISPECIES: ricin-type beta-trefoil lectin domain protein	unclassified	4e-11	18	87	ACPPGWVADALREMTDRKLPVTTGFLYVGGRRVAELSARTEEESKYINAYLHKIFPNVPAKTTFRASWHADGKLAWWMRLEYRNSGFTSEELKNGIMIINNKNGPCGGVKYDLGCLQDMANILYRDQKISVFWPGRAEPYPVQGVASR
402	WP_184731854.1	Hypothetical protein	Saccharopolyspora phatthalungensis	4e-11	26	82	EWATGKFDWLPVFNGTPTDGILFANPDNGLLLISGTRNVNGRKPDPLLESGTEFLNEARQPGEDHLSFKQAAEHVEAKAATLARLKEFESTALVMNNPKGPCGWASRIGCVRSVSRILPSGYTMVVRWPNGSRTFHGQAK
403	WP_084792088.1	Hypothetical protein	Actinopolyspora mortivallis	4e-11	15	85	SEERVEQVRASLPRGTRGTQTVGWWLGPGKSAKRVCSGPDDDPASSYKRAERLLQARFPDDPGVWALARHAEVKVAVEMLDNSPGDEVFVLDREVCGRERNLSDEQRRRLDDERATCDQLLPFILKAGASLTAVEHDSERARYVGREPS
404	WP_184791138.1	Hypothetical protein	Phytomonospora endophytica	4e-11	22	83	PHIGDPKTVGHAYDADGQSLEAVAEQWSGYDGPGRGGPGLIYPHRHMTSLTEHVEGHVAAWMRTTKTKYVELYTNRHPCDDDKPNACVARIAEALPDDTYRLVVYSTMSRGGSTKRTIFKGNGRGVDGD
405	WP_083935806.1	Hypothetical protein	Saccharomonospora halophila	5e-11	20	55	PAPPGAPYHVEMRAAAMLISSGVRNARVVMNNVPCGFRPGTTHGCHQALEHFLPTGTTLTVLGSDSDGRPFHHTYRGRAE
406	WP_208497080.1	Hypothetical protein	Glycomyces sp. N	6e-11	14	91	RRSHPEAVKEVRRVGYPRNAEGRTSARAFVYTADGRQLNGEPLKPYRKGEAPIRPELREPWASSEDMKTTWHVEGDAAAMIRKDHLQDAAFYLNVPLCGSRQDESEIPDPKGCAENFRHVIPRDTVAYVHVIREGRVPYRQKIIGTGEGIK
407	SHG23064.1	SCP1.201-like deaminase	Streptoalloteichus hindustanus	6e-11	17	64	MVSGRDDDARYAAKLLADRGVKRTPMAVDHTETKIAARMVRDGIAEATVVINHQTCRGRPPFGYGCGDLLPVILPAGSRLTVWDYDEHGHPRGISYLGGASR
408	WP_113644314.1	MULTISPECIES: Hypothetical protein	Prauserella	6e-11	18	70	PPGSGVPVRGLARAAGQDATVEFRPGQEYWAAKATERAKAIGAPAAFWEANVTHHVEFETAVWMIESGHREAEVIVNRTPCGYRRDLEPYRHAGCHQFLQGFLPQGHTLHVYGTDDHGT
409	WP_223840121.1	Hypothetical protein	Saccharopolyspora pogona	8e-11	23	51	ASPEVAKHVEVKAAQRMWEQGIPYGVIAINNSVCEEEYGCRSAVPAVLSRGSTPAVWEPGARKPIVFEGEA
410	GAT85320.1	RHS repeat-associated core domain protein	Streptomyces sp. F-3	9e-11	28	77	QVDQIPLGSGENAGGFLSRDNNAALGVNGVVDWRSIPGMTKENYHHVEMQAAAYMRLNNIRLGRLYINYKSGACGYCDGRWYHGGVNIEDALPHGAQLWVTVAGGRTVRYVG
411	WP_187645817.1	Hypothetical protein	Streptomyces sp. TRM49041	9e-11	21	72	DRDHEWENLQKYVEGGPTSGRAVTNDGRSYPDLVSGNKKLNASLINWVNQTLRRKGKLGNATSSRASDVEQKFAAIMARDGIKEADLVINFPTGPCEVKLGCDQVLDALLEDVGILRVRW
412	WP_212829773.1	ricin-type beta-trefoil lectin domain protein	Catellatospora	1e-10	22	62	GVKGPHDGKYPFVAAEHPDTQFAYLLRNNKSGQTSADVVITKVGGPCEGPYSCSVAIPRILPAGWSMTVHYPNASGGMSKTTYDGIGSQP
413	WP_013018858.1	Hypothetical protein	Stackebrandtia nassauensis	1e-10	15	76	RARGQLYHRDGTPWNASMLIASRRGPASQRTDLKEPWASDPGYTTGWHIEGNTAALMVKHQQRDAVLYINQAVCGAEEPQDPKRCHSNIVAMLSVGYALYVHSVQESGWLRRRVYKGTGEAIR
414	PFG50666.1			1e-10	18	59	SREHAEALQADMPLPVVSNTGVKTHGRWVDEHGQAHEITSGRDEDAAEAARLLQEHGIPPRGDLAATADVEQKLAARMVREGRKHLDVSLNNRPC
415	MBD8528279.1	Hypothetical protein	Pseudoxanthomonas sp. CAU 1598	2e-10	19	81	ARTDPWGLVSVPPRLPGGPTQGVLNCKKGNVPLSSRPAVPPNPSFPPKSPPAIASQHVEGQAAALLEPGETGALVINHEGGPCGYCQAGVPKLMKPGSKLWVSWPSGSGFFTSNGW
416	WP_016431552.1	Hypothetical protein	Streptomyces sp. HGB0020	2e-10	21	88	GRGAVEFKEFATRVLPNFVKGGATTGIGATKSGRVFRLVSGNKKADAELLGIVNDTLQKKGILKGASKSGYASDVEQKMAAIMIRDDIDEAELIINHPNGPCSDVKLGCDAVLPALLGDKKQLTVYWPNGKGGFNREIYGGG
417	WP_182707897.1	DNRLRE domain-containing protein	Thermomonospora cellulosilytica	2e-10	21	86	AAAERAIDHFDRPGGTTGAVYVPGRGWFNDPLSSGNRNIHQLVKDHPAPNTPPSFKHHLEAQVAALMRIGALRGADGRQEATLYIHFWNDKAKREVCGACHDHLEDMLPKDAILRVVFRRRDGSIARSDPYIGNAR
418	MBG6137230.1	Hypothetical protein	Longispora fulva	2e-10	17	78	GGVITSGSRYQIVDNAATLKTDIEPFVRPGNIGLAHVEGHIAALIRERAKALGQQVHATAVLTREPCPGDRGCHENLHKMLPFGSTLRVYVRQADGTLKQFKIYEGTGQGVKP
419	WP_218150860.1	Hypothetical protein	Actinokineospora terrae	2e-10	15	68	AELPADVVTVDQREPGAPTPKTHGRWVADDGLVHAETSGKDDKYTAAVDYFRSLPGRRVPLRAPDVEMKLAVHMRLNGITTATLVINHVPCLRHDVACVKWMHRY
420	WP_091036825.1	Hypothetical protein	Glycomyces harbinensis	3e-10	13	91	RCMAKIKEAGWPTNREGKTAARGYLYTGDGRQLNSKPLKAYPPGKAPVRTDLKEPWSSDEAMTTTWHVEGDVAAKVRSDQLDGAAFYLNVPLCGAGPGTQAADPKRCTENFQHIIPRDTTVYVHVVPPQGLPYRQKIIGTGEGIKAD
421	SDD92880.1	SCP1.201-like deaminase	Actinokineospora iranica	3e-10	29	54	PDRAGRYPAASHAEVKLACWMRETGVKHVVAVINNSKGVCADEDQTCDALTSALPPRGYLLEVWSPGKAKPTKLPGGA
422	WP_160161984.1	Hypothetical protein	Streptomyces sp. F-3	3e-10	19	52	PDYPRSGGFNAATHVEAKIAWHMVSRGRRSVDLVINHRGGPCPGPYSCQTAVPLLLPVGYELRVHYRGDDGVMT
423	VVB95466.1	SCP1.201-like deaminase	uncultured archaeon	3e-10	22	70	PWVGTQRGHVPRGKGSGYSSGAPSQGNIGTHVEGHAIQKMWEVGAKKAVLVVGSKPCGVCLRSIKNALPKGAELEVIYPAPNNPGSWNSSHFKGN
424	SDZ53570.1	SCP1.201-like deaminase	Saccharopolyspora shandongensis	4e-10	17	46	MKLAAIMIDTRQTEAELAINYTPCGVEQQRAMLDVCHRVLEEFLPIGYTLIVYGTTQSNEPFRHTYRGRA
425	PWR08991.1	Hypothetical protein DKT68_13450	Micromonospora sp. 5R2A7	4e-10	19	75	GRLRSRQIRVGRLPAAGVGLKPPLAQAIVMDHAEAQAAAVLRRPGSPSEATLVLNHTPCNDPVRPLVCEKILSAILPQGTRLTVFLTDGDRTWLHKLYVGTGEGIRR
426	WP_176929997.1	Hypothetical protein	Lentzea albidocapillata	4e-10	22	80	WIERQRAQLPAYVTSGFHRDEERHGDLVQSGAEPNGEDRAIAQHLVAIGRVRPRTFPTAAQHVETKVGWRMRMSGVRRAEVVVNNRLCEGPLSCFELLPLLLLPGQTLVVHDPVRSHTFQGKGTR
427	WP_116069322.1	Hypothetical protein	Asanoa ferruginea	5e-10	19	90	APQSVQDASRGFQPRVAGDRRPTTGSYRSTGDTGSTPISSGRDPSLSQDLDHTRINSQSGRPLPVAPESFDHAEARPAQQMRTDGRDTEVVVDNTTCGSRTFDSNSPTSCDTLLPGMLPEGSRMTVWGSVDGGQTFFRRVIDGTGSLIR
428	WP_164360717.1	Hypothetical protein	Streptomyces griseus	5e-10	33	57	NSDRADHVEQKFAALMLENGTDRAEIVINNPAGPCVDMGGLGCDQVLNTLLGNRSLTVHWPDGKGGFESHTYGSGSPRRGNKK
429	SHF16952.1	SCP1.201-like deaminase	Streptoalloteichus hindustanus	5e-10	22	46	MSEHVEAEVAWRMRRSGAKRVELVINNEMCRGQLSRVELLPDLLLPGQTLVVHGPRRTRVFRGR
430	SFR29135.1			5e-10	26	78	ADEAADLPKDWDRRSTGILDVGTEQFPISSGPGGHSELVKNLPGRTKQNQDHVETHAAAFLRSNPGIRKAVLYVQNAKGEMCKGRRGCFENIEDMLPEGVKMWVYVNGKPVGTRPFVGNA
431	WP_092625918.1	Hypothetical protein	Actinopolyspora mzabensis	5e-10	12	81	TPEWAEHEVTSLTDLSETAGNVFDDEGNQINTEPWRSGEHDVWFEQNDQELRASPAFPAISPRAKAVPSASHVETKVARWLDSQPNLNHVSIVINKPVICQGRFGCEAAVRALLSAGKSVSVWPRGSGVPYELKG
432	WP_159080603.1	Hypothetical protein	Nocardia suismassiliense	6e-10	27	51	PGGSSKAGWSSDVEMKAAEIMRKNGIKDAELVINHPFGPCRGCDLTLKYVLEPGSRLTVRWPGGSHTYVG
433	WP_071805825.1	Hypothetical protein	Couchioplanes caeruleus	6e-10	17	64	RRFRPVSVDHAEGEAAAILRRSFFQEASLVLNNEPCQGPYDCDVSVPQMLPPGKILHVYVRYPDGPTGTPPEVCRALVGGYDGDAANLWRD
434	WP_184573914.1	Hypothetical protein	Lipingzhangella halophila	8e-10	26	71	MSGALYLEGNDDPIGMSSGSGNLPEDYERPPGSSSSNFHHLASQAAAEMRRSGIQYGRLYISGDYICGACGDRLERMLPDGADLEVTFRNRDGQIETQTFTGK
435	WP_185005930.1	Hypothetical protein	Crossiella cryophila	8e-10	24	84	GIQVAEQVRAAREYFPGHDGAVGSLLVEGRPPMRIKSGVDGGPSGGTHRGGIPRGEGHAFTAGGPSQGNIATHVEGHSAAIMHQQGIQRATLVVSQPECKVCAANLPSALPPGAELRVIHPGGSETIYRANHAR
436	MBE8516221.1	Hypothetical protein	Amycolatopsis sp. H6(2020)	8e-10	26	59	HEAGCPRIPVTASRDVELQIAAEMRDTGITDATVVINNQPCTGPTSCDGLLEVVLPAGSTRPVRGARGCGGTIERWGIETR
437	WP_157368293.1	Hypothetical protein	Alloactinosynnema sp. L-07	1e-09	14	74	MTGHIEVDGRDYGTLSATHQDTWTTEVAQRIRALGMPADALNVKNHVEMKAVVATVRSGARNARVIINHAPCGSEPRAPIGCEQYLPVFIPKGCSVTVLGTDAQGNLFQQTYLGRAPA
438	MBB5805919.1	Hypothetical protein	Saccharothrix ecbatanensis	1e-09	20	59	LRSGPGDEWFGKARDFLKSAGASRHEQSLATHVEVKLAVRMRHEKRLNETVIIDRQVCGRRPHDRHLPITCDKRLKDILSPGSTLTVIERDGTRVIYRGAR
439	WP_181583137.1	Hypothetical protein	Nocardia sp. WCH-YHL-001	1e-09	21	83	SRSPLNLPGVQKAFEDLPGFQSTGTGGKTIGFVLDDDGNRIPLPFENPYEPLWSGAEEPYKQAAEMVKGTPAWPYAHGSPGWAYDVEMKAIVIARQLGIKNPIIVINHSGGPCPGCLRTLPFLPDPNGTITIVWPGGKATYNG
440	AUS79492.1	Hypothetical protein C1701_15315	Actinoalloteichus sp. AHMU	1e-09	26	55	PNIPCATADAARHVETKLALRQAESGVTHTVVVLNNLMCEGRYGCTEAVAAILPRGFSMTVWEPGRSRPTIIGGKA
441	WP_110082569.1	Hypothetical protein	Actinokineospora mzabensis	1e-09	19	87	GDRYPVEAVPYCDDLPPRVRRGMGNVVIVGHALIDGRGFGTLTAHRSDGWTQEVGQRLQTLDMRQAVRVANHVEMKVVMVMVNNHAHHGKVIINHAPRGSGDPSQGCHDYLESFLPEGRTLTVLGSDAQGNPFKRIYRR
442	WP_157841269.1	Hypothetical protein	Streptomyces sp. NTK 937	1e-09	24	64	MADNGQRYELVSGRGNDGDLVDWVNSTLQGAGVLPGRSRSGRAVDVEQKFAAIMERDGIGHADLFINFPTGPCTVRAGCHEVLNVLLGSNRTLTVHWPGAGSGRTYGR
443	WP_091457334.1	Hypothetical protein	Actinokineospora iranica	2e-09	24	70	RARRGDQDGAEHRYTSGEDADYDKVAKKLRDLGFAPDRAGRYPAASHAEVKLACWMRETGVKHVVAVINNSKGVCADEDQTCDALTSALPPRGYLLEVWSPGKAKPTKLPGGA
444	MBD0676162.1	Hypothetical protein	Streptomyces sp. CBMA156	2e-09	18	88	ECYRQVQKIADKLPNWVKNEKTKGFVLTREADDIINEAGAIQSGYSKSRDAIDAYLQTVGFPKNSSIVADVEVKLAWRMKEVKRKTLEIVINKPGGPCTGTLSCAVAVPKILPKDYTLIVWYKNELGVLADEPIRLKGAAEDFT
445	WP_191297694.1	Hypothetical protein	Lentzea cavernae	2e-09	16	57	RRADDLRKELPAPVRRGSGQKTHGRWFTSNGVEPAAPISSGEDHLHRSAVERLRELGARHTPVTAVDVEIKLAARMARSGITEATVVINK
446	WP_158632454.1	Hypothetical protein	Micromonospora sp. Llam0	3e-09	27	51	MEAHAAALLRKPGAPKEAVLVVNKPTCVSRGEYVGCDEVLPGMLPEGSRLAVHVSDGATTRPLKVYTGTGEGIAS
447	WP_081715764.1	Hypothetical protein	Actinoalloteichus cyanogriseus	3e-09	19	83	DDVAARVSRYRAKLDDPWPYGRQLRGWRLDDQKDGDTALSSGTRLESGRADPAYTAAVEKARALGLARGGFVPDIARHIEIKEASSMRAGETRAIVIGKDPCGIDPVTNVSCHRFLKYFLPPDATLIVYGPTGRPYRYEG
448	WP_076901928.1	RHS domain-containing protein, partial	Burkholderia pseudomallei	4e-09	16	86	RRRHEKMPPEGARLTTGNLFRHAQDEGIPPIFSSENDEFYHRLIEIYAGTGVLNAYIRGIASHVEPKAGLILNEDGSGWKIGSLYINYPDGPCLGCRRLMPFILNEGSILYVTFPTLGLDGYSYGHFHGREPGFFREGT
449	WP_189983364.1	Hypothetical protein	Streptomyces termitum	4e-09	19	68	MFGPDGKPIAALSKNPEGAASSHYSLDGKIDPWREKAKELIFTSDTGVNNVSNATVVINNRQGVCKKALNCSMAIEAILPDGHTLNVIYPDTSTPVPLVGKRK
450	WP_197289307.1	Hypothetical protein	Saccharothrix sp. NRRL B-16348	4e-09	25	64	RPEADGFAWHVEGKAAFLMNQYNVLNAVLVINHPGGPCEYVSGSGCLNLTAQAIPKGATLWVWWGDPDVEPLTVQKRPFHNPVDDPDKRKKG
451	WP_117878633.1	MULTISPECIES: Hypothetical protein	unclassified Ruminococcus	4e-09	26	44	MRQEGITSANLYINKPPCSTGAMCRFNLNKILPENSTLNVHFPNEFGVGAIWQFKSGTARWKLIE
452	WP_179098159.1	RHS domain-containing protein, partial	Burkholderia pseudomallei	4e-09	17	86	RRRHEKMPPEGAPLTTGNLFRHAQDEGIPPIFSRKDDEFYHRLIEIYAGTGVLNAYIRGIASHVEPKAGLILNEDGTGWKIGSLYINYPDGPCPGCRRLMPFILNDGSILYVTFPTLGLDGYSYGHFHGGVSGFFREGT
453	WP_084792180.1	Hypothetical protein	Actinopolyspora mortivallis	5e-09	20	55	PRPGCPVVVVHVEMKYAQRMKERGQAYGVIVLNNTVCDLAKGCGASVRAILPRGSILAVSEPRDREPIELRGEVRP
454	RAO19585.1	Hypothetical protein MED15_02743	Micromonospora noduli	5e-09	26	53	DHAEAQAAAELRRPGSPSEVTLVLNHTPCDDPIRPLVCEKILATILPQGTRLTVFLTDGDRTWLHKLYVGTGEGIRR
455	WP_126643419.1	Hypothetical protein	Embleya hyalina	5e-09	27	70	TSGVLDIQVDVVPFGSGPRSGGFVDDMGDWVPGMTQSNFHHVEMQAAAYMRRNDIKRGVLYINHPDGICQFCNGSAYTRPGGPPVRPIEDALPTGAQMWVYNQDGRFLGRFTGNYR
456	WP_157062762.1	Hypothetical protein	Actinopolyspora mortivallis	6e-09	26	54	GRSGPPAVSQHVETQAAMLMREAGITHGAVTINNRMCSGDLSFEKAIRTILPRGSVLDVWETGATRPRRIEGQA
457	WP_060178813.1	Hypothetical protein	Streptomyces sp. IMTB 1903	6e-09	26	70	RRTVGILDIQVDEVPFSSGEKIGGFIDDLASDVPGMTKTNRHHVEMQAAAYMRVNKIKQGVLYIDHVDGPCDACLGKGTSSVAIEDALPFGAEMWVLAPGRRPEKFIGNA
458	WP_092980554.1	Hypothetical protein	Actinopolyspora righensis	7e-09	29	49	DHAEGHAAAVLRALYRDTGSTEATLYVNNRPCPGEFGCDATLPGQLPAGTRLTVYWPTGYQVYTGTAEGMDP
459	WP_162655961.1	Hypothetical protein	Tuwongella immobilis	7e-09	25	67	RQTTGVAVWTDGNGRQSMTLTSGNGNAITPPGAYSGPNRIPGMTSQNYHHPEGQMASFMRENPHIREAEMWINHPTGPCGAGVQGSMGCNPNLNQTLLPGQRLTVRWRDASGKV
460	WP_161784424.1	Hypothetical protein	Actinokineospora spheciospongiae	8e-09	20	72	GHALIDGRDFGTLTAHRSDGWTQEVGQRLQTLDMRQAVRVANHVEMKVVMVMVNNHAHHGKVIINHAPCGSGDPSQGCHDYLESFLPEGRTLTVLGSDAQGNPFKRIYRGKAP
461	MBB4963155.1	Hypothetical protein	Saccharothrix violaceirubra	8e-09	30	54	KAPHNRAVRLARHVEVKPAMRMRVENRVAETLVMDRPVCGQLPEDAGKPFTCHNYLKWFLPPNATLTVVEPDGRQVTYRGA
462	WP_215127097.1	Hypothetical protein	Streptomyces sp. ISL-96	1e-08	19	69	GKMTGALYPSGQNAPYPLSSGFRNMHPDVANNLPPGFENGFEHHLEAQAAGLMRNWGVNDADLFISGDYICSVCARTLPDMLPEGATPRVTFGRAGGFLTRE
463	WP_118948128.1	Hypothetical protein	Actinosynnema pretiosum	1e-08	18	86	DRTNTWARRVQRGFPRYTVGAKTAGMFYNAGSQFWELLSGVDHRGGLTRKASQHISRMLSSGFFDGKPLDTKSDHLRMLNYTSTHVETKAAIWARDSDQETIDVVTNRNYVCGESYDPDDVDEPPGCYQAVESVLREGQTMRVWTTDPENRVITIHGKG
464	MBZ5522159.1	DUF4157 domain-containing protein	Acidobacteriia bacterium	1e-08	25	94	GLTEAEWAKIKATRKFFNLPERPTAGQPTIVGVLVDDKSGKEYRLKSGEDAGPYGGTQRGNVPRGPGEAFTKGGPHQGNIATHVEGHAAAVMHEQKITEATLLIEEMPCEGACDATRGWDPVKGDWAGSPKARPATPNISTALPPGTKLTVVDPEAAGIYRSSQIPSTILKPAAPPEP
465	WP_153028044.1	Hypothetical protein	Glycomyces albidus	1e-08	16	90	GLRRYSEAGTAEGKLYRSDGSPHSDRVLRARPPGSSPFPPGSVRGRYRDTTPNRGHIEGEVAATMHRDQLNEATLYLNAEPCDNRGQGCKENTHAFVPEGSVLNIWAVNDDGSRVFKRVNGTGEA
466	ORT54064.1	Hypothetical protein BKD26_36585	Streptomyces sp. CB03238	2e-08	38	43	MEAQAAALMRRFQASEGRPMIRHPSGVCGTCANTLRVMLPEGASLTVKFQHGRIFFTGG
467	WP_156757312.1	Hypothetical protein	Actinokineospora pegani	2e-08	12	93	DRVQAARSVLAEAVPRRRTMGVWVDKQGHAHAFTSGNRSRWHQDAADFARARGWVRGRAVLALTRHVEVQFAMRMRAQYRPGTPALRETIVIDRPPCGEDLDRPFSCKTHLGRRPYRLGDRHSGPRPVLGRPHRRAAGDPSAGDRGPHGAC
468	WP_184697752.1	Hypothetical protein	Saccharothrix tamanrassetensis	2e-08	11	46	RIEALRREFPPSVVPRSGDKTHGRWIGPDGSARPIVSGKDEIYGEAIQVFKEMGSRHVPQRASDVEMKLAAH
469	WP_043578778.1	Hypothetical protein	Actinopolyspora erythraea	2e-08	12	88	GDRYPEEAEELVAELPKRLDHSTPPGQRGRTHGKARLEGTPLPLMQSGHDALSDEAEKLLRACGFTEGKQVDYLKAHVEVKAMALLGMSQAKHGEIAINNTPCGVEMSREKKSVCHKVLPQVAAYVGKPLTVYGSRQDNQPYAYTYGEPR
470	WP_164190791.1	Hypothetical protein	Streptomyces bauhiniae	2e-08	19	79	AEAEHAQLPKWESGQIEGRWAAPGRASEGIKSGEKSSPMARNACEFLKNKLQQSGMLRGGVPGNYSHVEQKLVARMFDEADPLDEVDVVINHTGGPCPEDLGCNKVLDDVLHGSGKTMRVHWRDAAGEMKCR
471	WP_125249900.1	Hypothetical protein	Glycomyces terrestris	2e-08	19	61	VDFQSGRDPKAREGVKPPFKYAVVMDHVEARIAGETRAGGSRDVTMVINKEPCGGEAGCDAILPEGARLTVYVGGQLGRAVLQDVQRQR
472	WP_203862928.1	Hypothetical protein	Plantactinospora mayteni	3e-08	17	81	PAQAGTRSKPIWSGEDGPGQGAPGLRRDSPLRWHQMASATQHVEGHVAAVLRRPNAPKHAVLVVSAPPCGGPKGCHRRLAEMLPEGTTLGVYVAGDDGTTTWWADYHGNGRGVA
473	WP_184697712.1	Hypothetical protein	Saccharothrix tamanrassetensis	3e-08	14	55	PPEQIEQLRRGLPPPIAPGERGRKTHGRWITPHGNAEPIVSGKDDDSDAADTMLKNMGMRAASAKTADVEIKLAAHMVREGIQHATVVIT
474	WP_083886763.1	Hypothetical protein	Actinoalloteichus spitiensis	3e-08	18	68	AWVAWARDQLPERPRGRGQTTGIILGSSDGSGERMVSGHEPESDLAGLILATSDVFPEHRLRDLAIADVARHVETKLAVRQAEAGVTHTVVVLNNRMCDGLYGCTEAVAAILPPG
475	WP_108732852.1	Hypothetical protein	Microbulbifer sp. A4B17	3e-08	23	72	DPTRGILDINGAEYQLKSGRPFPTGVYDYGKVDLSEDVQIALKHVEGHIASIMQENNISVAHVYINYIGGPCQFCRGQGMDTSEQELLGEGEMLFVTYPLPITHGKYWTWRF
476	TDD49591.1	Hypothetical protein E1288_18925, partial	Saccharopolyspora	4e-08	20	78	WKHFQSEVPPGAPGFQTVGRVYDSPNSRNYEPLSSGTKDPATNKGPDPYNRAALAEIRRRIDNGDPDFAEPTVLTLAHHLEVKFAMRMNSGDEATIIIDRPPCGSELPRSPSCHEYLPKLLPQGSKLTVIDHDGTIRRYEG
477	WP_223839616.1	Hypothetical protein	Saccharopolyspora pogona	4e-08	26	51	AEAAIARHVEIRFAMRMADQGITQAEIEINRPICGSRPGIDDDLPETCDKQLSRFLPPGSTLRVNDGSSPSGRLYKGK
478	WP_121154917.1	Hypothetical protein	Micromonospora pisi	4e-08	17	91	QAPESVREAGSHLSPRTGIRETNGRSDGRDYSSGNDRSLADDLLPSRVPRDFSRLPYDPSDPGLNPRGRPNSFFQHAESQVAREMRDDARPTRNPDGSVTPPVGVTHRELVIDNGVCGTRGFEVQQGPGPSCDALLPDMMPEGSTLTVWSTTDGGETFFRKIYTGTGRYIDP
479	WP_083886241.1	Hypothetical protein	Actinoalloteichus spitiensis	4e-08	26	53	GLARGGFVPDIARHIEIKEASSMRAGETRAIVIGKDPCGIDPVTNVSCHRFLKYFLPPDATLIVYGPTGRPYRYEG
480	WP_031467159.1	Hypothetical protein	Sciscionella sp. S	4e-08	25	59	SLKGISADEPAGHQVAEYVETKAATYMRENDIEFGVLVASSSRAGCAKASGVGCRAMSAGILPRGSTLVVWSPAAHDTVHGTATG
481	TDX96379.1			6e-08	24	55	PPSLRRADRLAKHVEVKIAWAMRREGLTDETVVIDREARGTRDFDRDAPLTCDKSLSRFLPPGGCLRVVEADGNIRGYREGDP
482	WP_086830107.1	Hypothetical protein	Allokutzneria sp. NRRL B-24872	8e-08	19	54	VEQLRQQLPPPVVRNSGQKTHGRWVAPDGSAQSTVSGVEELTARVNDVLTALGCAMLPARAAADVELKLAALMRDRGPTDPAMRH
483	OEJ35333.1	Hypothetical protein BGK67_32185	Streptomyces subrutilus	1e-07	38	54	PGMTSSNYHHAEMQAAAYMRRNEIGRGVLYINHPDGVCQFCNGSAYTRPGGPPVNPIEDALPEGAKMWVYDRDGRFLGKFTGNSR
484	TAH35243.1	DUF4157 domain-containing protein	Planctomycetes bacterium	1e-07	23	72	PKAPTKTKKSIVGLLKIYDPDVEPIPLISQKEGGPAGGSSTGSVPRGPGTGFDRYSTGHIEGHAAGKMNDLKAQRGVLLIEKDFCTQCSKNLPQMLPKGSELVVVTPDSTYIVR
485	WP_156758044.1	Hypothetical protein	Actinokineospora pegani	1e-07	23	38	TQTREAVLVINNRACEGFMGCRALLPVILPVGYTLTVYGPGYHEVFKGGKKWP
486	WP_092785955.1	Hypothetical protein	Actinokineospora terrae	1e-07	16	69	GDRYPEEVMPYEEALPRRVRAGAGMPIVGYIQLDGRDFGAITAIRTDPWAIAVARRVAELKLRRSRTLFNHVEMKAVAMMIETGARHGQVIVNHAPCLRHDVACVKWMHRY
487	WP_139650191.1	Hypothetical protein	Streptomyces sedi	2e-07	26	54	EAPQGKGRTRANGEHVETHAAAFLRMNPGVRTAVLCIDYPTGTCGTCRSTLPDMMPEGVQLWVISRRTTEKFTG
488	WP_158844605.1	DUF6531 domain-containing protein	Streptomyces sp. NRRL WC-3742	2e-07	18	75	PGKATGALHVQGRGWFSDALSSGARNINPLAATRAPGTQMGFAHHLESQVAAMMHQDSEMKSATLFIHFADSVAAEDRKVCSTCFKYLEDMLPTGHSLSVIYKDINGVIQRPAPFIGN
489	WP_196410052.1	Hypothetical protein	Methylosinus sp. H3A	2e-07	19	58	GGPWGGAQRGGFPRGEGWGFTSGGPSQGNVSTHVEGHAAAVMWQRNLKVATVVVDREMCGICSRDLSQALPPGATLFVI
490	WP_190824576.1	Hypothetical protein	Saccharopolyspora pogona	2e-07	33	48	MARHVETQFVARMIDQGIAEAEIEINRPVCGTTPKDQQWPNTCDQWLSRFLPEGWKLTVKDGSSPDGRRYVGR
491	SFW12914.1	SCP1.201-like deaminase	Amycolatopsis australiensis	3e-07	11	88	REAADLAARLPARVTPGASERTHAVARSGGTIFPTVTSGADSLTDATERLLREHGCTEKQAEYLKYHAEIKVAELVLRRDDLTDVEVAINYTPCGVERQQEFAATCDKLLNRIFPRHGARSLTVYGTYQDNRPYKTRYGRPQP
492	WP_084792013.1	Hypothetical protein	Actinopolyspora mortivallis	3e-07	25	41	PPRPGVKLEVVKHVETRTAWLMKKDGKTSASVVINNEISSLMANYGCRRAVRAILPRG
493	WP_184674522.1	Hypothetical protein	Saccharothrix violaceirubra	3e-07	22	85	RGAGWAERVRWELPAWDLGDKTEGKIYDESAKCWKLLSGVDRAESLTGEARYRVLKAIRDGLAPGDPKYAKGLGIAATHVETKAAVWARRTGRALVDVVTNRNYVCGQAYRPGISSVTAGCAQAVRLILVKGQTMRVWCDGREVPLIIEGEG
494	MBS0643256.1	Hypothetical protein	Proteobacteria bacterium	3e-07	17	69	GGPWGGTQRGSVPRGRGWGFTSGGPSQGNIATHVEGHASAVMWQRTAGYAVLIVDRPMCSVCHRSLHATLPPNSTLVVYSDEEGRTIVRASHAR
495	WP_158632013.1	Hypothetical protein	Micromonospora sp. Llam0	4e-07	19	91	GAKAPQWLQDASRQLPRRGRKGPTHGLLYDASGKQMISPPLTQGGGALRSGGAPDARAGIRADWHALAQVTREHVEAHAAAVLRKPGSPTEATLVVNKPSCVTRGEYVGCDEVLPGLIPEGKRLAVYLWTATAPPCSVSTPARGKVSG
496	WP_184786626.1	Hypothetical protein	Phytomonospora endophytica	4e-07	16	85	REGYPRNKSGKTSARAHLYDADGREVQPTTYKAYVKGEQPDRPELTHPFNDADRTTTAWHAEADIAQAIRDGGMPEATIYLNVPLCGKSSKDNPNVPDPRRCSENLRHIIPRDVVVYVHVVPERGTESRRRIVGTGEGIKGD
497	WP_168589094.1	Hypothetical protein	Saccharopolyspora sp. ASAGF58	4e-07	17	82	RTTAGRVAAYRARLEHPWPYGKPLQGWRLAVGDGSSDRELASGTKLASGQTDPSYTAAVQRARELGLARGGFVPDIARHIEIKEASTMTAGETRTIVIGKDPCGIDPVTNVSCHPFLRYFLPPGATLIVYGPRGEPYRYEG
498	WP_078500712.1	Hypothetical protein	Streptomyces vitaminophilus	4e-07	26	39	NPASGPHASITHVETKLAWRMRQAGVTSLNVVINHSGGPCAGKFSCSSAVPAMLPK
499	WP_147482428.1	Hypothetical protein, partial	Burkholderia pseudomallei	4e-07	21	58	ANIRGIASHVEPKAGLILNEDGSGWKIGSLYINYPNGPCLDCRTLMPFILNDGSILYVTFPTLGLDGYSYGHFHGREPGFFREGT
500	WP_223839936.1	Hypothetical protein	Saccharopolyspora pogona	4e-07	21	42	MMKESGQTYGVVVVNNRMCPGDQNCEAAVRAILPRGSVLVVWTPGRDRPIEIQGEARP
501	WP_211764745.1	Hypothetical protein	Kutzneria sp. CA-103260	4e-07	16	63	SRDAAWAAEVGKHIDPDATDPRTHVTTGVLVDDDGHRFDEPLVSGENSEWFVKADTYLREHLQAPAVRNPRLAAVPSASHVEVHAAMIMRERGLTHATLVINNDRICRGVLGC
502	WP_172806488.1	Hypothetical protein	Allokutzneria albata	5e-07	22	36	MINNQPCVGPYGCDTLVRIVLPAGYTLTVLGSDGYRETFEGGATPWWS
503	MBB6037700.1	Hypothetical protein	Phytomonospora endophytica	5e-07	26	57	PDVTTSWHVEGALAKAIRDNGINGGAVYLNIPTCGAPRPGMEQAHPMGCSENFRHIIPKDTVVYVHVIPKRGVPGRWKIVGTGEGIK
504	WP_223839935.1	Hypothetical protein	Saccharopolyspora pogona	6e-07	19	41	RWVEQARKRLPRWEGGQTTGFGYDRDGTEFRITSGREDISECVRLTLHNSDVFPPSDSRGAPAVFTHVEGKI
505	WP_149256754.1	Hypothetical protein	Actinomadura sp. K4S16	7e-07	21	34	MRNRKVTRATVIINNPKGVCSGPYSCSTAVPSILPSGSSLTIWWRNSDG
506	WP_225950772.1	Hypothetical protein	Amycolatopsis roodepoortensis	8e-07	18	88	GDAYPKEAAELAALLPKRCLHGAPKQKTVGVPRVNGRIAPPIRSGGGKNDPQVIDAKKLLESLGFSETQADFLKYHVEVKAAALALKYPGVEKVEMAINNTPCGTEQFQGFKAVCDRVLTMAFPSNGAKSLTLHGSYQDNRPFRKHYGRPVT
507	WP_197288488.1	Hypothetical protein	Nocardia sp. NRRL S-836	8e-07	19	58	GDAAPEKSWAEQQREKLPSYITRDIYVDEDGNTELVQSGQEPDGEHIALGTHLRAQGYPEGRYGRVTASEHVETKVAWRQRNARVAHVEVVVNSVMC
508	QWF85300.1	Hypothetical protein HUW46_08754	Amycolatopsis sp. CA-230715	8e-07	21	38	MREQRLCEATVVIDRQVCGTRPFDQAQPYTCDRYLSQFLPPGSRLRVVQADGTVVTYTG
509	WP_221467250.1	Hypothetical protein	Saccharopolyspora phatthalungensis	9e-07	23	41	MRPGQTYGVVVVNNAMCPGEQGCANAVRALLPLGYTLVVWEPGATKPTVIQAEARP
510	MBN9086117.1	Hypothetical protein	Reyranella sp.	1e-06	23	77	PRADFRDLGRTMTRGQMTTPDGMRGAVGSPRARPGGAPIGWGDETMARSLAPGGDSRAADGLAEAAQHAEGQAAMWLRNNWRAGNRIPQIWVDMNNSYICFDCFNYLELLLPPGARMTVRFQNIGETVRRG
511	WP_218639557.1	Hypothetical protein, partial	Streptomyces acidiscabies	1e-06	19	62	RGDTRRPHPPTSGTNGANSPPQQAAITTDESRLMQHFQATNARLMVSHPNGVCGTCASTIRAMLPTGAELTVRFQHGRRFFTGG
512	MBB5156741.1	Hypothetical protein	Saccharopolyspora phatthalungensis	1e-06	15	58	DSPGRHKGPIERVVDLRTHAKNGASVRPGQTYGVVVVNNAMCPGEQGCANAVRALLPLGYTLVVWEPGATKPTVIQAEARP
513	WP_083822068.1	Hypothetical protein	Saccharopolyspora spinosa	2e-06	19	34	MINHVPCGSQPGKKRGCDQVLERFLPKGYTLTVHGTTQDGRPFSKTYRGQA
514	WP_091457504.1	Hypothetical protein	Actinokineospora iranica	2e-06	27	35	MCESTTFNHVPCNKGYLNCDSLVPVILPEGYTITVHGAGGYHKVYRGG
515	WP_202459554.1	Hypothetical protein	Streptomyces sp. SID1328	2e-06	23	57	GKWNSRADWGDVDHVEMKVVDMMEKQEVDHAEVVINNEEGPCVKAAPALSCSNTLDSLLGSKTLRVHWRDKYTGEMTSHLFGGRG
516	AXX34362.1	Hypothetical protein APASM_6997	Actinosynnema pretiosum subsp.	2e-06	22	62	DGKPLDTKSDHLRMLNYTSTHVETKAAIWARDSDQETIDVVTNRNYVCGESYDPDDVDEPPGCYQAVESVLREGQTMRVWTTDPENRVITIHGKG
517	WP_169179997.1	ricin-type beta-trefoil lectin domain protein	Actinoplanes sp.	2e-06	23	71	TGGVLHIDGHGSFDLDSASLHPAVRADILRSGVGRVGDDFYGSHVEIQAAFLMRKFGGEGAVGRLMITHERGMCGFCRGNVASLLPAGASLTVRFGRAGRFFQAGRYFG
518	WP_091457502.1	Hypothetical protein	Actinokineospora iranica	2e-06	16	50	SAERIDQLRRELPPDVIPEERRPRGTPRPKTHGRWIDPDGNTHTEVSGKDEKYEQAVAYFDSTPDQRVPLRAYDVEMKLAVHMRVNNIQ
519	MBZ5529866.1	DUF4157 domain-containing protein	Acidobacteriia bacterium	3e-06	25	82	GLTEEDWAEIRKARKFFNLPDRPTKAQPTIVGVLKTPDGEKMYVKSGEDGGPWGGTQRGSIPRGAGEAFTGGGPHQGNISTHVEGHAAAIMHQRKIPEATLLIEEAPCEGACDATRRWDPIKGEFPADAPRPGTPNISTALPPKSKLTIVDPETTGIYR
520	WP_197008443.1	Hypothetical protein	Longispora fulva	3e-06	24	49	GENHNSTAGLKPGSAGSWPETVISHVEGHVAARMRRHNLKEGELVINRGVCGTNERDPEFPLSCDKILEDILPR
521	WP_009156838.1	Hypothetical protein	Saccharomonospora marina	4e-06	20	46	GKTHGRWCDSDGNAVVLESGKGGEYYEATRARGVALGLAKGIPNAEPSIARHVETQFVSRMIDQGIEYAEIEINRPVCG
522	WP_060049393.1	DUF6531 domain-containing protein	Burkholderia ubonensis	4e-06	20	83	DPHNKLPPWGGREATGVHYGSSQDEGLIIVSGMDEHRPAVNKKIDEYSGTLASLMRGASWDVEPKSGLLLPGEGSVASVHINYPGGPCINCRRATPLFMPDNTTLWVWYPKKEGGHSFGHFHGGLEG
523	WP_179258483.1	Hypothetical protein	Caballeronia sordidicola	4e-06	21	53	GNPRGARSGNNRYTLTQVEGHAACVLHNRRIDRAVLLIEMEPCSACDPNIPRMLPEGARLEVVSPNETTCYW
524	WP_084175454.1	Hypothetical protein	Actinokineospora spheciospongiae	4e-06	15	35	MINHAPCGSEQGFPQGCHDYLPDFLPTEHTLTVLGTDARGNPFKWTYEGKAP
525	MYV37586.1	Hypothetical protein	Streptomyces sp. SID1328	5e-06	17	81	RSDEWAQYAQRRDRVGGNPATKATEHSITDRLRGLGKWNSRADWGDVDHVEMKVVDMMEKQEVDHAEVVINNEEGPCVKAAPALSCSNTLDSLLGSKTLRVHWRDKYTGEMTSHLFGGRG
526	WP_166233360.1	Hypothetical protein	Brevilactibacter coleopterorum	5e-06	37	67	DQTPPEARYVAAGHIEGKAALQVRAAASSGGTIHHNNPFGTCIYCQQQVPTLLPDGARLTAEPPAQARPRSAWWSPPGPVTMVGNVADPASHP
527	GBQ03989.1	Hypothetical protein SSP531S_54790	Streptomyces spongiicola	6e-06	16	41	MGEREELHIMINKNCVCPKVSSPNSMGCKQAVPAILHEDQTMWVHYPGMKEPIPLKGKAKR
528	PWB63412.1	Hypothetical protein C3F17_09365	Bradyrhizobiaceae bacterium	7e-06	18	88	REVDGIPQPRDRIVGSPGTRGGNVADDTARDIRSLLREEAGRTGRSEAELLRALDHAEGQAVALMRQHGWKELVLDINNTHVCPACRYNIQLLLRPDMTLIVRLRTAIGVVMVEFRGNVWPPQVWP
529	EFE81197.1	predicted protein	Streptomyces albidoflavus	7e-06	21	79	DERAHARASENAAYSSRPDVATGGYLWVQGHGEFDLASDRLHPLIRANRGAIPAAASPGGGQFFGSHVEVQAATIMRILAKQSGSGGLTGRLMVSKPGGPCSFCAPNVAGMLPGNSSLVVRFQRGR
530	WP_026931251.1	Hypothetical protein	Glycomyces tenuis	7e-06	17	91	PAAEPLRRDPSTIPPREGMAGIRPYEEAGTAEGNLFFATGRQNDRPLKATPGETKFKPGEVKPEWRHTKPAQGHIEGNAAADMLHTGETKASLFLNVQPCDYKGQGCKDNTAHYLKPGSVLDIKVYDSENRIRYRRRITGTGEALTD
531	NUQ86933.1	Hypothetical protein	Glycomyces artemisiae	9e-06	26	51	EHPRGYSQLGNRADVEMKAAYLARTEGEGGENLDLVINNPDGPCPMCRDTLPYVLRPDQTMTVHWTDQNGV
532	WP_086823768.1	Hypothetical protein	Allokutzneria sp. NRRL B-24872	9e-06	21	61	DEAIRRARSELPPPVSAERSPRTTHGKLIDADGTRVGSLVSGKDSESGLIDQMLVAAGLRRPLGIALHVELKALLWMRSNGRSAATLVQNNEPCPARWAATGCCRSC
533	WP_152780198.1	ricin-type beta-trefoil lectin domain protein	Streptomyces phyllanthi	1e-05	21	78	DERAHARASENAAYSSRPDVATGGYLWVQGHGEFDLASDRLHPLIRANMGEIPAAASPGGGKFFGSHVEVQAATIMRILAKQSGSGGLTGRLMVSKPGGPCGFCTPNVAGMLPGSSSLAVRSQRG
534	WP_209697404.1	Hypothetical protein	Kribbella aluminosa	1e-05	19	64	EPAPFIEQVFRRLPERPGDVGPTSGILTRLDGGGLIHVRSGTRGPGGTAPGLGGRTASLDSAREHAEGHAAALMRRAGMPREMTLYVNKRPCGGRYGCDNT
535	WP_143837545.1	Hypothetical protein, partial	Nocardia seriolae	2e-05	21	34	GVKDAKLVINKTEGPCRGCDETLQYVLEPGSRLEVHWPGGFKVYIG
536	BCJ68014.1	Hypothetical protein Prubr_50350	Polymorphospora rubra	2e-05	14	67	ARIPPNRSAIEEIRRYAGRDVAAGRLYNVDGQPLTPIVGPGDTGAAEGLAEPRQSMRFVHHVESNATAYMRRRGVRSAVLYMNMRPCQGEDGCTENLKA
537	WP_143034095.1	Hypothetical protein, partial	Streptomyces sp. AmelKG-A3	3e-05	21	75	DERAHARASENAAYSSRPDVATGGYLWVQGHGEFDLASDRLHPLIRANMGEIPAAASPGGGKFFGSHVEVQAATIMRILAKQSGSGGLTGRLMVSKPGGPCGFCAPNVAGMLPGSSSLAV
538	ADB29948.1	Hypothetical protein Kfla_0839	Kribbella flavida DSM 17836	3e-05	27	32	VNKRPCGGRYGCDNTLPWQLPTGTKLTVYWPGGYKVYIGDGRG
539	GDY33769.1	Hypothetical protein GTS_54020	Gandjariella thermophila	5e-05	24	54	GPGLAVLSRHVEIQLAVRLRHRPTNEVVHEVLVIDRVVCGRDPRTQGREYTCDTVLPFVLDEGATLTVVEHDGARVTYRGRGRR
540	WP_184724675.1	Hypothetical protein	Saccharopolyspora phatthalungensis	5e-05	18	36	EVAINYTPCGYERQRRLPNTCHRVLDRFLPEGYSLTVYGTDQNNQPFRHTYRGRGT
541	MBX9652630.1	Hypothetical protein	bacterium	5e-05	26	41	HAASAMRQLGLDDATLYLNQAPCVWRNGGGCSAMLQRMLGEGRQLRVVVPGPFDQIYRG
542	MBB4963466.1	Hypothetical protein	Saccharothrix violaceirubra	7e-05	13	33	VVNSVVCQGRYSCATVIPDILLPGQTLTIHDPVGSETLTGRNEP
543	WP_197007086.1	Hypothetical protein	Longispora fulva	0.0001	17	34	KPCQKPNGCEHRLRDVLPKGVRLTIFKIYKNGGIWRQVYEGNGSGL
544	GIE69510.1	Hypothetical protein Apa02nite_056180	Actinoplanes palleronii	0.0001	20	41	MNRDKIKDADLVINHPTGPRPQNLGCDDVLEELLDSDQTLRVHWRVANEWRSRIYKGK
545	WP_132270641.1	Hypothetical protein	Micromonospora sp. KC721	0.0001	23	46	MRRTGSTESDLAIDNTVCGTNDRDRSYPWTCDKILPTILARGSRMRVWVTRDGGATWWHRVCVGTGERVTQ
546	WP_010693834.1	Hypothetical protein	Saccharopolyspora spinosa	0.0001	21	46	RAAWALSVKMAVQMRAGQRETIVIDRPPCDLADQEWLRCRRQLPRFLPPGAELTVITSVGETYTYQG
547	GGP59543.1	Hypothetical protein GCM10010185_34840	Saccharothrix coeruleofusca	0.0001	16	83	AAVRQRIGRTPPGARTRGVWVRSDGSVEELQSGEATPWFEETYQRLRVLGGPQGRALTRLATHIEVQMVLARMGTGQVGGEVTLVLSRPPCGTPPDAAQPFTCDSQLSNLIRSTGRALKLTVIDPDGKVWSYPRGRAER
548	MBI1335717.1	Hypothetical protein	Phycisphaera sp.	0.0002	31	51	VEWVAPKVPNSPLTRGVLRTPAGEFELSSGWNGYGGMMPKGAAGFNRWTRTHVEGQAAALMQKQGISEGILYINNP
549	WP_133852905.1	Hypothetical protein	Labedaea rhizosphaerae	0.0002	19	50	AEWAAARLEEIKGQKPTVGLAYDDEGTEQRYDSRKDATAARVNEILRELGVLPPRGYASTASDVEMKVAADMRDGEVESDDL
550	WP_157358333.1	Hypothetical protein	Amycolatopsis sp. ATCC 39116	0.0002	25	41	ELGVPPAVTRLARHVEVKVAVAMREQGLRDETVVIDRQICGTRPFDQAQPFTCDKYLARLLPP
551	KGS71049.1	deaminase family protein	Burkholderia pseudomallei MSHR7527	0.0002	20	43	SGWKIGSLYINYPDGPCPGCRTLMPFILNDGSILYVTFPTLGLDGYSYGHFHGGEPGFFREGT
552	WP_159447756.1	Hypothetical protein	Streptoalloteichus hindustanus	0.0003	17	43	MKVAYRMRESDTTCVELAINNTVDTATWGCDALLSQVLRRGQMLIIHDDEGTKIYRGRSE
553	WP_158101837.1	Hypothetical protein	Streptomyces swartbergensis	0.0004	22	50	GAAKSARASDVEQKMAATMIRDGVDKAKLVINNPAGQCAQPLGCHRVLDAILGKRQLTYTGPTERAAGRIG
554	WP_215550036.1	Hypothetical protein	Amycolatopsis sp. CA-230715	0.0004	23	38	DGQTRQLTSGRDADAEEAWNQLQAAGLSPSRRPAVTDHVEMKLAARMVNQGTKHTDVVLNNRPC
555	WP_211770987.1	Hypothetical protein	Kutzneria sp. CA-103260	0.0008	29	30	MIDKTVCGTRTFDWSKSWTCDKLLPTLLPPGASLTVVQPDGTTLTYVG
