# Supplementary material for: DddA homolog search and engineering expand sequence compatibility of mitochondrial base editing
Source: Nat Commun. 2023 Feb 16;14:874. doi: 10.1038/s41467-023-36600-2 (PMC9935910; doi:10.1038/s41467-023-36600-2)
Supplement: Supplementary file 5 — Supplementary Data 2 [file 41467_2023_36600_MOESM5_ESM.xlsx]

## Sheet: Sheet1
Supplementary Data 2 | MitoTALE binding sites and editing efficiency for DdCBE
Note: Split site for Ddd_Ss is N94, for Ddd_Bc is G1397; Percentage for cytodine with the highest editing efficiency in each targeting frame is shown.
Site	Left-TALE target sequence	Right-TALE target sequence	Construct	%Editing, Ddd_Ss	%Editing, Ddd_Bc	Sequencing
ND1	5'-TCAAACTACGCCCT-3'	5'-TTGGGCTACTGCT-3'	De novo	23.13±0.99	11.14±1.45	NGS
TRNA	5'-TGCAATACTTAATTTCT-3'	5'-TGCAGAGTGGGGTTTT-3'	De novo	30.73±1.67	13.11±2.92	NGS
ATP8	5'-TGCCCCAACTAAATACT-3'	5'-TATGGGGGTAATTAT-3'	De novo	51.49±1.06	48.76±0.30	NGS
ATP6.1	5'-TCCCCATACTAGTTATT-3'	5'-TATTGGTTGAATGAGT-3'	De novo	38.31±2.84	55.93±4.62	NGS
ATP6.2	5'-TTGCCCCCACAAT-3'	5'-TAGAATGATCAGTACT-3'	De novo	36.22±3.36	15.62±4.55	NGS
ATP6.3	5'-TCAACAACCGACTAAT-3'	5'-TGAGGTTAGTTTGATT-3'	De novo	5.99±0.83	4.53±0.45	NGS
ATP6.4	5'-TGACTAATCAAACT-3'	5'-TAGTGTTGTGTATGGTT-3'	De novo	8.73±1.12	10.09±1.55	NGS
COX3	5'-TCGAAGCCGCCGCCT-3'	5'-TAGTCAAACCACATCT-3'	De novo	35.09±4.57	2.47±0.97	NGS
ND4	5'-TACGAACGCACT-3'	5'-TCCTTGAGAGAGGATT-3'	De novo	25.98±2.97	50.26±1.09	NGS
TRNS2	5'-TACCGAGAAAGCT-3'	5'-TAGACATGGGGGCAT-3'	De novo	29.56±1.29	50.39±1.72	NGS
ND5.1	5'-TTCCCCACAACAATATT-3'	5'-TTCGAGATAATAACTT-3'	De novo	40.27±3.35	26.72±2.41	NGS
ND5.2	5'-TCCCCTCAGCCAT-3'	5'-TAGGGCTGAGACT-3'	De novo	39.57±3.96	18.47±6.97	NGS
ND6	5'-TCAGGATACTCCTCAAT-3'	5'-TGGTTGTCTTTGGAT-3'	De novo	20.31±1.51	28.39±0.57	NGS
CYTB	5'-TCACTCGAGACGT-3'	5'-TGAAGGTAGCGGAT-3'	De novo	27.72±2.39	0.44±0.07	NGS
