# Supplementary material for: DddA homolog search and engineering expand sequence compatibility of mitochondrial base editing
Source: Nat Commun. 2023 Feb 16;14:874. doi: 10.1038/s41467-023-36600-2 (PMC9935910; doi:10.1038/s41467-023-36600-2)
Supplement: Supplementary file 7 — Source Data [file 41467_2023_36600_MOESM7_ESM.xlsx]

## Sheet: Fig. 1
	Fig. 1c
		Deamination (%)
		WT			AT-Hook			Delta
	Conc. (μM)	rep.1	rep.2	rep.3	rep.1	rep.2	rep.3	rep.1	rep.2	rep.3
	0	0.944114	1.50573	0.859755	0.886655	1.1555	1.89592	0.85902	1.12822	1.75063
	0.5	3.12072	2.38799	1.50989	1.24634	1.31289	1.34091
	1	38.2013	20.2343	4.58166	4.62222	15.9229	31.6865
	2	79.3519	66.464	58.4391	42.602	52.1906	49.6352
	5	96.773	97.675	96.442	72.5497	80.7225	84.3599
	10	98.1969	97.9879	97.7588	95.2519	96.2485	96.9258
	20	98.3454	97.8542	99.0652	94.3557	95.3304	96.9282
	40	97.4207	98.5121	99.1207	91.417	94.1775	96.3789	2.90978	3.22078	3.5788
	60	97.7872	98.5462	99.3218	94.5004	95.2863	95.675	3.52267	4.39784	4.70389
	80	98.9628	95.3409	97.4752	94.5761	92.3658	94.6773	4.06724	5.17595	4.89146

## Sheet: Fig. 2
	Fig. 2c
		% C•G-to-T•A editing
	ND5.1-DdCBE	C6 to T6 edit (GC)			C7 to T7 edit (GC)			C8 to T8 edit (CC)			C11 to T11 edit (TC)			C13 to T13 edit (AC)			C14 to T14 edit (CC)			indels (%)
		rep.1	rep.2	rep.3	rep.1	rep.2	rep.3	rep.1	rep.2	rep.3	rep.1	rep.2	rep.3	rep.1	rep.2	rep.3	rep.1	rep.2	rep.3	rep.1	rep.2	rep.3
	Bc_G1397	6.72658	10.2541	7.41987	0.33324	0.604829	0.391594	0.369746	0.714586	0.505745	1.3002	2.45668	1.42123	23.352	28.8578	27.9369	20.6571	26.4654	24.9546	0.002808	0.00467	0.003024
	Ss_N94	35.5528	43.044	42.2054	10.9233	17.2454	15.7795	6.80581	11.841	10.0079	0.453409	0.82128	0.591501	21.6053	28.5324	28.4205	1.74936	3.4569	2.40235	0.002921	0.002033	0.001983
	Bc_G1333	0.273061	0.270582	0.146535	0.350737	0.345262	0.184302	6.56959	6.71314	3.04602	10.0997	10.5987	4.93487	0.859215	0.81391	0.391264	0.074688	0.066022	0.070498	0.000598	0.002706	0.002518
	Ss_N29	5.63685	5.64466	7.06106	4.74217	4.82779	6.17809	4.39236	4.39761	5.70656	0.239921	0.42882	0.539798	1.63043	1.10161	1.59117	0.025798	0.029222	0.070092	0.002064	0.002039	0.001821
	Untreated	0.037382	0.043592	0.062329	0.06157	0.073606	0.111081	0.029843	0.044664	0.070351	0.027958	0.031801	0.074054	0.035811	0.047165	0.080842	0.035811	0.039661	0.07282	0.00157067	0.002144	0.002468
	Fig. 2d
		% C•G-to-T•A editing
	ATP6.1-DdCBE	C4 to T4 edit (TC)			C8 to T8 edit (AC)			C9 to T9 edit (CC)			C12 to T12 edit (TC)			indels (%)
		rep.1	rep.2	rep.3	rep.1	rep.2	rep.3	rep.1	rep.2	rep.3	rep.1	rep.2	rep.3	rep.1	rep.2	rep.3
	Bc_G1397	25.6723	33.7052	28.9681	0.546366	0.868673	0.593869	0.560558	0.911399	0.602383	49.4511	59.885	58.4665	0.00920434	0.012426	0.009126
	Ss_N94	1.19474	1.49089	0.972984	8.67366	11.5113	6.64936	7.83693	10.5301	5.78137	35.9407	42.304	36.6746	0.00394171	0.004139	0.003666
	Bc_G1333	0.406078	0.387445	0.557755	22.4843	23.1541	23.9998	28.7352	29.2303	30.298	51.7695	51.8719	53.7665	0.00502763	0.005557	0.0048
	Ss_N29	0.037588	0.043405	0.066731	18.9267	22.7326	29.4189	18.5662	22.3257	28.8922	3.76894	4.53635	5.8706	0.00490279	0.003916	0.002534
	Untreated	0.036746	0.040191	0.079025	0.039398	0.046257	0.084933	0.054929	0.054599	0.073485	0.066294	0.065973	0.080132	0.00340941	0.006067	0.004062

## Sheet: Fig. 3
	Fig. 3b
		% C•G-to-T•A editing
	ND4-DdCBE	C1 to T1 edit (TC)			C5 to T5 edit (AC)			C7 to T7 edit (TC)			C8 to T8 edit (GC)			C9 to T9 edit (GC)			C12 to T12 edit (TC)
		rep.1	rep.2	rep.3	rep.1	rep.2	rep.3	rep.1	rep.2	rep.3	rep.1	rep.2	rep.3	rep.1	rep.2	rep.3	rep.1	rep.2	rep.3
	Ddd_Bc	1.64084	2.32192	1.38527	33.3178	35.0314	30.3144	3.99482	4.46623	3.69473	0.100004	0.09179	0.092216	0.033011	0.023898	0.022801	51.5879	50.2729	48.9182
	Ddd_Bc11	4.93454	3.04924	3.652	57.752	48.9603	52.9611	5.48797	3.82086	4.83257	0.246694	0.14202	0.198123	0.896715	0.713895	0.851724	55.4593	46.3675	52.2631
	Ddd_Ss	16.5165	13.7369	8.36185	29.1077	26.8373	21.9867	5.5459	4.62551	2.79783	12.3071	10.1719	6.68982	15.5565	15.7886	11.9391	6.94321	6.60838	4.64515
	Ddd_Ss1	19.9915	20.7202	22.2424	23.7876	24.3855	28.6742	15.5512	16.4489	17.6305	21.5156	22.031	24.9425	31.7193	33.3319	37.2885	8.79928	9.02421	10.3877
	Ddd_Ss2	4.87253	4.69442	7.41294	12.2166	12.2454	16.6458	1.68184	1.60874	2.43718	6.08299	6.02559	8.77828	11.2838	10.8221	15.4984	2.18504	2.02964	2.96739
	Ddd_Ss3	22.1407	20.6937	24.4305	34.3259	33.5749	40.7322	9.8252	9.19073	10.6171	14.1763	14.2865	16.9966	24.3221	23.3767	27.4251	14.1379	13.2273	15.4838
	Ddd_Ss4	12.835	11.8902	13.2466	19.8405	20.4701	23.7883	8.28462	7.73746	8.73843	12.8793	13.2526	14.9629	18.1318	17.3834	20.2817	4.65725	4.44342	5.08708
	Ddd_Ss5	25.2523	25.2056	24.5601	36.1352	36.2662	35.5963	19.0956	19.0767	17.9929	25.2711	25.4154	22.8676	32.1563	32.2203	33.1427	14.2564	14.2159	14.1853
	Dead Ddd_Ss5	0.0359397	0.0304351	0.0369288	0.0297432	0.0423445	0.0423495	0.0351135	0.0379336	0.0555625	0.114429	0.112036	0.11248	0.0239598	0.0264653	0.0321856	0.0285039	0.0286707	0.031508
	Fig. 3c
		% C•G-to-T•A editing
	ND6-DdCBE	C7 to T7 edit (TC)			C8 to T8 edit (GC)			C9 to T9 edit (GC)
		rep.1	rep.2	rep.3	rep.1	rep.2	rep.3	rep.1	rep.2	rep.3
	Ddd_Bc	27.7209	28.3265	29.1092	0.473613	0.268222	0.417068	0.048328	0.023324	0.032082
	Ddd_Bc11	39.0449	38.361	37.1006	5.75399	5.95546	5.94675	2.06478	1.95495	1.67653
	Ddd_Ss	12.4361	11.2019	8.91929	21.238	21.5097	18.1851	19.9441	19.4525	16.8263
	Ddd_Ss5	35.1603	33.2736	37.319	30.801	29.1708	31.7313	31.0265	29.3411	32.235
	Dead Ddd_Ss5	0.039456	0.048498	0.067801	0.058902	0.061468	0.073359	0.02621	0.03017	0.050017
	Fig. 3d
		OCR (pmol min-1)
		ND6-DdCBE_Ss5			Dead ND6-DdCBE_Ss5
	Time (min)	rep.1	rep.2	rep.3	rep.1	rep.2	rep.3
	1.38	94.1811	67.5635	56.8914	153.506	132.645	118.191
	9.96	95.6247	70.0881	58.1671	155.137	135.847	120.359
	18.52	95.8071	70.147	58.7774	157.996	139.84	121.351
	27.17	41.472	32.2357	24.3759	64.8708	53.2494	51.3271
	35.77	55.5005	43.4015	32.6272	94.057	86.3671	75.4464
	44.33	60.3714	47.9885	34.5542	102.258	96.2297	79.0177
	53	104.719	59.4905	52.9348	176.205	132.152	117.959
	61.57	82.3067	44.2158	44.1948	154.44	115.823	107.979
	70.16	78.857	37.1774	39.5453	148.855	103.868	103.84
	78.85	16.304	13.2398	6.42429	23.8264	16.8646	11.7552
	87.63	17.009	12.9009	6.87349	25.4995	17.7652	12.3843
	96.16	16.0982	12.2434	5.71037	24.7998	17.2219	11.7997
	Fig. 3e
		Relative OCR
		ND6-DdCBE_Ss5			Dead ND6-DdCBE_Ss5
		rep.1	rep.2	rep.3	rep.1	rep.2	rep.3
	Basal respiration	0.660424	0.473686	0.432901	1.09747	0.996725	0.905801
	ATP production	0.723257	0.474617	0.463935	1.15847	0.972577	0.868958
	Proton leak	0.59862	0.47277	0.402375	1.03748	1.02048	0.94204
	Maximal respiration	0.649931	0.307744	0.353282	1.21709	0.900689	0.882218

## Sheet: Fig. 4
	Fig. 4a
	Average mtDNA-wide C•G to T•A editing frequency (%)
	Untreated		TALE-free-Bc		TALE-free-Ss		ND5.1-Bc		ND5.1-Ss		ATP6.1-Bc		ATP6.1-Ss
	rep.1	rep.2	rep.1	rep.2	rep.1	rep.2	rep.1	rep.2	rep.1	rep.2	rep.1	rep.2	rep.1	rep.2
	0.019818	0.0193341	0.384591	0.319565	0.231247	0.149871	0.0458422	0.0700933	0.023451	0.0478602	0.0913169	0.114493	0.0385543	0.0567638
	Fig. 4b
	ND6-L-1397N						ND5.1-Ss						ATP6.1-Ss
	chr_name	region_start	region_end	log2(Detect-seq score+1)			chr_name	region_start	region_end	log2(Detect-seq score+1)			chr_name	region_start	region_end	log2(Detect-seq score+1)
	chr1	2044988	2045005	2.1024			chr1	1318486	1318542	0.4696			chr1	85278926	85278978	0.9135
	chr1	8133930	8133964	1.2168			chr1	7301010	7301057	1.3381			chr1	147243248	147243283	1.246
	chr1	9702426	9702449	1.0268			chr1	8424474	8424534	0.6673			chr1	151196449	151196520	2.0615
	chr1	11155336	11155365	1.752			chr1	24683727	24683779	0.8014			chr1	154995913	154995979	0.417
	chr1	16082501	16082527	2.9001			chr1	32773108	32773155	0.4858			chr1	186533742	186533792	1.1443
	chr1	16614897	16614931	0.5488			chr1	62407628	62407691	0.5125			chr1	209884439	209884468	0.7916
	chr1	18907103	18907133	4.489			chr1	70412220	70412299	0.7246			chr1	225976229	225976286	0.4638
	chr1	19715778	19715799	2.4686			chr1	70510180	70510230	1.1643			chr1	226002928	226002991	0.681
	chr1	21939092	21939135	0.5565			chr1	83102751	83102805	0.4809			chr1	230825147	230825176	0.9152
	chr1	22704621	22704644	1.033			chr1	84946052	84946099	1.3426			chr1	244836251	244836295	0.5632
	chr1	29332369	29332415	3.2311			chr1	109080147	109080190	1.0928			chr2	5566286	5566357	1.0642
	chr1	29793197	29793211	1.6316			chr1	110139073	110139162	1.9			chr2	9843299	9843338	1.074
	chr1	30232476	30232499	1.0192			chr1	110647855	110647907	0.5071			chr2	68028122	68028184	0.7736
	chr1	30380550	30380595	1.2946			chr1	145281569	145281616	0.5302			chr2	112501225	112501246	2.0517
	chr1	31956473	31956508	1.6679			chr1	164561710	164561748	0.6537			chr2	200966956	200967018	0.6188
	chr1	32015053	32015098	0.6051			chr1	204506711	204506777	0.4227			chr2	213934734	213934791	1.5561
	chr1	32179640	32179652	0.8235			chr1	214445622	214445708	0.5982			chr2	240565881	240565909	0.9647
	chr1	32465710	32465755	0.6486			chr1	241847744	241847790	1.557			chr2	241078584	241078637	0.7172
	chr1	35079543	35079576	0.7775			chr1	244452620	244452719	0.3692			chr4	74189514	74189540	0.8727
	chr1	40612444	40612470	1.7564			chr2	28142547	28142604	0.6523			chr4	101187957	101188010	0.9209
	chr1	44404830	44404865	0.86			chr2	28658559	28658599	0.7833			chr4	106369541	106369586	1.351
	chr1	51973855	51973878	1.051			chr2	39790489	39790521	1.0394			chr6	17714431	17714512	1.9598
	chr1	52229718	52229781	1.4782			chr2	42096152	42096229	0.4038			chr6	30673121	30673166	0.9547
	chr1	54671914	54671938	1.0315			chr2	55232238	55232299	1.5177			chr6	87408850	87408887	2.3601
	chr1	58155530	58155557	1.2491			chr2	58638679	58638727	1.5164			chr6	122492143	122492184	0.9518
	chr1	58163135	58163170	1.7897			chr2	77512606	77512656	0.666			chr6	136251053	136251106	0.9797
	chr1	61080137	61080165	0.7353			chr2	86621424	86621465	0.5307			chr6	147749527	147749580	1.1131
	chr1	63149211	63149242	1.2973			chr2	88880561	88880622	1.0227			chr7	5426088	5426134	1.747
	chr1	63327761	63327778	0.3959			chr2	138426356	138426381	0.8553			chr7	30312496	30312558	0.9282
	chr1	63441782	63441811	1.3253			chr2	204842847	204842926	0.9685			chr7	112452657	112452688	0.8841
	chr1	64243162	64243177	1.6338			chr2	237695558	237695621	0.469			chr7	142866467	142866504	1.7514
	chr1	64675922	64675960	2.1466			chr3	14170959	14171026	1.3163			chr9	33881448	33881519	0.6032
	chr1	66726229	66726260	1.8939			chr3	38497149	38497201	0.8661			chr9	96875984	96876036	0.9645
	chr1	67532552	67532598	2.7745			chr3	41159866	41159922	1.23			chr9	112331454	112331490	0.9776
	chr1	70133079	70133115	1.3812			chr3	42036532	42036572	0.7355			chr9	123894162	123894208	1.1716
	chr1	70221851	70221876	1.0148			chr3	57598068	57598125	0.5647			chr9	124759526	124759564	1.1411
	chr1	70411546	70411567	0.5717			chr3	58433349	58433388	1.4106			chr9	125909971	125910042	1.2707
	chr1	75233464	75233501	1.2481			chr3	120567832	120567894	0.8006			chr10	28735210	28735237	1.0698
	chr1	77119044	77119078	0.677			chr3	132343187	132343229	0.9079			chr10	49585471	49585554	1.0503
	chr1	77533864	77533878	2.426			chr3	138694431	138694492	0.4783			chr10	73246661	73246706	0.747
	chr1	78617677	78617723	2.4851			chr3	143848557	143848634	0.7545			chr10	95267021	95267067	0.7909
	chr1	84782639	84782658	1.4704			chr4	39639752	39639820	1.6385			chr10	102713595	102713643	0.5221
	chr1	89358467	89358483	2.2131			chr4	48909898	48909944	0.6844			chr11	34342129	34342178	0.6348
	chr1	90718349	90718385	0.8077			chr4	75673921	75673948	1.2065			chr11	60775416	60775481	1.2731
	chr1	95036153	95036212	1.7067			chr4	140427847	140427885	1.4255			chr11	62841686	62841747	0.8122
	chr1	95290838	95290897	1.3413			chr4	172992681	172992744	2.0142			chr12	49357256	49357317	0.8249
	chr1	98203585	98203625	0.8922			chr4	172996686	172996704	0.5057			chr12	69065835	69065891	1.1679
	chr1	99685878	99685892	0.7106			chr4	185120123	185120175	0.5776			chr12	107676532	107676596	1.4748
	chr1	100868748	100868821	0.8797			chr5	10310292	10310346	1.2509			chr12	121624840	121624912	1.5036
	chr1	104350160	104350219	1.3573			chr5	52840547	52840592	0.6378			chr13	71867324	71867355	0.4467
	chr1	107477422	107477436	2.0069			chr5	116766696	116766714	0.4744			chr14	23006640	23006701	1.1451
	chr1	109193821	109193885	3.7906			chr5	119324380	119324421	1.5933			chr14	54441563	54441633	0.7288
	chr1	109426123	109426148	0.8965			chr5	124597131	124597193	2.0541			chr14	54564999	54565033	0.9954
	chr1	109494525	109494553	0.389			chr5	168579002	168579022	1.4553			chr14	77303926	77303978	1.0538
	chr1	110407667	110407686	1.1327			chr5	175809771	175809827	1.5627			chr15	37133754	37133851	1.2034
	chr1	111140357	111140382	0.6097			chr6	2108962	2109056	0.6333			chr15	70702389	70702420	0.5763
	chr1	111694657	111694696	2.3035			chr6	2634520	2634568	0.7523			chr15	98659420	98659464	0.6302
	chr1	121083260	121083294	1.1077			chr6	8557195	8557277	0.7633			chr16	1870830	1870893	2.3078
	chr1	145425692	145425723	0.9698			chr6	24188648	24188736	0.4355			chr16	87778091	87778173	0.8157
	chr1	145608728	145608760	0.8036			chr6	28751914	28751963	0.5318			chr16	88559281	88559308	3.0124
	chr1	145824504	145824547	0.8905			chr6	30544848	30544888	0.7686			chr17	16201763	16201815	1.2456
	chr1	145977673	145977713	1.4043			chr6	31734848	31734904	0.9254			chr17	21263497	21263562	2.0599
	chr1	146032812	146032844	0.8812			chr6	52200029	52200070	1.2271			chr17	43245740	43245802	1.0642
	chr1	148333790	148333810	0.8166			chr6	100228520	100228600	1.2383			chr17	43266699	43266761	0.6112
	chr1	150579017	150579058	0.4511			chr6	117188995	117189035	1.6751			chr17	43368012	43368063	1.2165
	chr1	151988745	151988773	0.9981			chr6	163586068	163586131	0.7338			chr17	50140129	50140156	1.9793
	chr1	152870010	152870027	2.7538			chr7	7099755	7099803	0.651			chr17	66503339	66503372	1.0199
	chr1	152871244	152871267	1.9505			chr7	23357823	23357856	0.812			chr19	13731162	13731223	2.052
	chr1	153223221	153223261	4.5763			chr7	27134589	27134631	1.1365			chr19	40220017	40220101	1.9464
	chr1	155207008	155207038	2.7061			chr7	72828440	72828491	1.1532			chr21	29300259	29300295	0.6356
	chr1	155262490	155262499	0.9207			chr7	80883692	80883790	0.7139			chr22	29641394	29641454	0.6198
	chr1	155500506	155500568	1.1086			chr7	99679152	99679202	0.7995			chrX	45801780	45801840	0.6831
	chr1	156091636	156091684	1.3721			chr7	106661154	106661171	0.9859			chrX	134999581	134999636	0.9576
	chr1	156385835	156385863	1.0496			chr7	114554941	114554977	0.8114			chrX	136169472	136169520	1.1228
	chr1	161209983	161210006	2.5431			chr7	127253351	127253373	1.5295
	chr1	162791150	162791206	0.5283			chr8	52713270	52713305	0.812
	chr1	164240317	164240347	1.4622			chr9	21974478	21974499	1.0282
	chr1	165828631	165828670	1.1003			chr9	69898884	69898913	1.1897
	chr1	167932109	167932145	0.8026			chr9	78035498	78035530	1.3778
	chr1	168084927	168084945	2.613			chr9	88392981	88393011	1.2491
	chr1	169426839	169426879	2.1194			chr9	88747979	88748021	0.8853
	chr1	171645083	171645114	2.8152			chr9	114587551	114587572	0.8523
	chr1	172443473	172443543	0.906			chr9	114968861	114968912	1.0473
	chr1	181425106	181425134	1.7299			chr9	125886375	125886434	0.6949
	chr1	186829105	186829140	0.728			chr9	125889493	125889555	0.3318
	chr1	190485018	190485047	1.4962			chr10	2978236	2978290	1.6753
	chr1	203342658	203342680	1.116			chr10	7386260	7386286	0.8581
	chr1	205227778	205227808	1.2748			chr10	7438756	7438827	1.5418
	chr1	205354453	205354491	2.6427			chr10	75613977	75614023	0.8114
	chr1	205632366	205632381	0.8875			chr10	77247279	77247310	0.5833
	chr1	206479679	206479699	0.8654			chr10	78974607	78974643	0.7485
	chr1	209248843	209248873	1.9838			chr10	87867693	87867787	0.5022
	chr1	210796371	210796431	1.3143			chr10	89620523	89620571	1.1987
	chr1	212477322	212477347	0.5476			chr10	100470523	100470584	1.717
	chr1	214333112	214333129	2.9852			chr10	101818768	101818817	0.6267
	chr1	219416769	219416815	3.5881			chr10	102503748	102503786	0.6851
	chr1	222892243	222892287	1.7352			chr10	113897839	113897887	0.786
	chr1	225772465	225772502	2.2448			chr10	132320228	132320291	1.1217
	chr1	225883234	225883269	0.7827			chr11	783644	783676	1.0356
	chr1	226026863	226026909	1.5949			chr11	27395534	27395612	0.4417
	chr1	226063735	226063753	1.0448			chr11	43580805	43580859	1.1594
	chr1	228687674	228687709	0.8639			chr11	48745194	48745231	2.0081
	chr1	229514844	229514862	1.1282			chr11	62880310	62880355	0.8548
	chr1	229715174	229715199	1.5585			chr11	63689493	63689559	0.8588
	chr1	232091148	232091192	0.9402			chr11	100688014	100688080	0.9131
	chr1	237386795	237386835	1.0252			chr11	102347896	102347976	0.5062
	chr1	239893538	239893580	1.5908			chr11	120347665	120347730	0.4368
	chr1	239976531	239976544	1.3758			chr11	128999315	128999359	1.2983
	chr1	241640047	241640074	1.2564			chr12	67827918	67827962	0.6581
	chr1	242206023	242206060	1.6994			chr12	68746862	68746920	0.8745
	chr1	243130925	243130972	2.2222			chr12	98491144	98491181	1.3141
	chr1	243917723	243917761	0.4635			chr12	103548760	103548798	0.8197
	chr1	244969768	244969813	0.5404			chr12	104802274	104802335	0.9036
	chr1	244971066	244971102	0.6189			chr12	107759485	107759544	0.7617
	chr1	248862848	248862883	1.2445			chr12	124917047	124917108	0.5363
	chr2	11418141	11418167	2.9447			chr13	61954205	61954293	0.8558
	chr2	18149847	18149880	1.5954			chr13	66659703	66659742	0.9362
	chr2	21317323	21317339	1.3185			chr13	67230318	67230386	0.5913
	chr2	26359863	26359911	0.8052			chr14	24242947	24242989	1.3552
	chr2	42268095	42268136	1.7909			chr14	24392451	24392498	0.7545
	chr2	48106702	48106723	2.5518			chr14	51241166	51241204	0.443
	chr2	54543924	54543959	1.2566			chr14	51581462	51581492	0.4221
	chr2	60560961	60560986	0.6586			chr14	59055642	59055682	0.7844
	chr2	61016690	61016723	0.8403			chr15	40098813	40098856	1.3141
	chr2	63588460	63588488	0.6793			chr15	48352589	48352630	0.9279
	chr2	68158339	68158367	0.7779			chr15	78567811	78567904	1.1199
	chr2	68283002	68283030	1.0818			chr15	96347163	96347219	1.2354
	chr2	68606053	68606090	0.6196			chr16	48222	48282	1.4718
	chr2	69565494	69565527	4.3106			chr16	30634288	30634334	0.9321
	chr2	71277771	71277807	1.1355			chr16	30922870	30922888	0.5131
	chr2	73630871	73630900	0.8532			chr16	75624844	75624911	1.3965
	chr2	73690862	73690892	0.9209			chr17	933599	933648	0.7753
	chr2	75609254	75609268	3.4913			chr17	14926623	14926688	1.2999
	chr2	76599939	76599986	3.4539			chr17	21214468	21214492	1.6728
	chr2	84881939	84881990	1.0878			chr17	37849233	37849302	2.4527
	chr2	86199352	86199381	0.8334			chr17	46154574	46154617	0.6238
	chr2	86199914	86199967	0.8793			chr17	59329778	59329824	0.6798
	chr2	88160071	88160105	2.0533			chr17	68759946	68759982	0.924
	chr2	88941344	88941372	1.5389			chr17	71023646	71023714	0.6725
	chr2	89112618	89112632	1.216			chr17	71441095	71441166	0.851
	chr2	90087987	90088012	1.2334			chr17	75368578	75368623	0.8231
	chr2	95345792	95345811	1.0956			chr18	23137405	23137434	0.8661
	chr2	102473105	102473140	2.7653			chr18	58143539	58143592	0.8918
	chr2	105338966	105338997	1.1664			chr18	72762657	72762704	1.0106
	chr2	110213253	110213293	1.7687			chr19	45717485	45717518	1.694
	chr2	112749844	112749878	1.4366			chr19	46913987	46914034	1.3284
	chr2	113655995	113656030	0.6586			chr20	4686129	4686176	0.5194
	chr2	118639071	118639109	0.8291			chr20	31603044	31603069	0.8517
	chr2	119660299	119660346	2.0458			chr20	39857333	39857396	1.2079
	chr2	119761001	119761052	1.2119			chr20	57957720	57957762	0.7519
	chr2	136874470	136874486	1.1124			chr21	26138995	26139070	0.6091
	chr2	158967625	158967648	0.4605			chr22	30089014	30089061	0.8439
	chr2	162221170	162221187	0.9918			chr22	31662463	31662524	0.8797
	chr2	172085862	172085881	0.4667			chrX	15336221	15336272	1.5625
	chr2	173449355	173449386	1.3361			chrX	21927139	21927219	0.6215
	chr2	178914437	178914464	1.7168			chrX	66914274	66914326	0.918
	chr2	197195258	197195296	2.0052			chrX	108401770	108401826	0.9397
	chr2	198303515	198303555	1.5034			chrX	119477977	119478018	0.7604
	chr2	198309865	198309912	1.884
	chr2	207710938	207710985	0.5971
	chr2	216023222	216023239	1.8823
	chr2	218658754	218658770	0.3489
	chr2	222862214	222862257	1.5806
	chr2	236143359	236143383	1.639
	chr2	239709292	239709337	1.263
	chr3	2156423	2156435	2.6954
	chr3	4711546	4711581	0.7317
	chr3	9137786	9137829	1.5991
	chr3	9843585	9843611	1.184
	chr3	9986584	9986611	1.3874
	chr3	10026102	10026140	0.5434
	chr3	10249369	10249384	1.198
	chr3	10872191	10872223	1.5106
	chr3	11720586	11720597	0.9662
	chr3	12405846	12405886	0.7361
	chr3	14509083	14509093	1.468
	chr3	15065466	15065497	0.6461
	chr3	15601632	15601640	1.2993
	chr3	15797630	15797670	0.9628
	chr3	21839846	21839873	1.2699
	chr3	25103385	25103430	0.86
	chr3	25449530	25449561	0.6512
	chr3	34056467	34056523	0.9125
	chr3	37106435	37106476	1.1836
	chr3	37779732	37779753	1.5499
	chr3	40584720	40584737	3.4143
	chr3	47837861	47837883	1.0339
	chr3	48847350	48847364	0.9159
	chr3	61381958	61381996	0.7802
	chr3	64463724	64463747	1.3701
	chr3	72893044	72893078	2.0084
	chr3	75192222	75192261	0.7107
	chr3	75552300	75552336	3.1533
	chr3	98039773	98039801	0.6196
	chr3	100401139	100401159	0.9911
	chr3	101512667	101512703	1.3382
	chr3	101850006	101850025	0.7541
	chr3	107711090	107711104	1.2087
	chr3	111860756	111860776	0.7625
	chr3	138479519	138479546	2.205
	chr3	139112018	139112034	1.8692
	chr3	142842182	142842231	0.6696
	chr3	148077497	148077537	1.9176
	chr3	149352634	149352672	1.6091
	chr3	150227948	150227965	0.7736
	chr3	151468495	151468539	0.9711
	chr3	152472126	152472144	1.0105
	chr3	158571106	158571130	1.4536
	chr3	161532527	161532577	0.5859
	chr3	170330415	170330434	0.9982
	chr3	180989763	180989782	1.7945
	chr3	183904600	183904617	1.4742
	chr3	185176942	185176964	1.9374
	chr3	187318989	187319012	1.5084
	chr3	189148186	189148220	3.5236
	chr3	194344094	194344108	1.3968
	chr4	242415	242459	1.6459
	chr4	2220193	2220220	2.3308
	chr4	9123727	9123758	1.0546
	chr4	13524718	13524770	1.6306
	chr4	16443678	16443703	2.3751
	chr4	31060154	31060204	2.1428
	chr4	52911880	52911903	1.6649
	chr4	66788811	66788860	0.7476
	chr4	68301349	68301420	1.1315
	chr4	75723487	75723553	1.4857
	chr4	81260608	81260625	1.2312
	chr4	83252990	83252998	0.7553
	chr4	84023085	84023109	1.2254
	chr4	85797090	85797135	2.0769
	chr4	86922543	86922569	1.2481
	chr4	87391273	87391301	0.8173
	chr4	110589415	110589472	1.6029
	chr4	110970843	110970861	1.676
	chr4	115106211	115106269	1.5618
	chr4	118549534	118549585	1.0717
	chr4	121157141	121157172	0.6641
	chr4	123773011	123773032	2.4948
	chr4	137954828	137954879	1.2677
	chr4	139084927	139084958	0.8905
	chr4	139301101	139301154	0.834
	chr4	139416267	139416292	1.0956
	chr4	139553298	139553327	1.3197
	chr4	140191870	140191891	0.996
	chr4	141220892	141220915	2.8145
	chr4	147019282	147019299	0.6426
	chr4	151014883	151014920	0.5431
	chr4	153750396	153750410	2.6858
	chr4	162165138	162165168	1.4132
	chr4	173411384	173411443	2.8609
	chr4	173553446	173553489	1.0763
	chr4	173752786	173752816	1.2058
	chr4	182928217	182928248	1.4893
	chr4	183472410	183472431	1.7797
	chr5	6837694	6837710	1.314
	chr5	13145754	13145842	0.6646
	chr5	16889836	16889887	0.3979
	chr5	41843680	41843703	2.2744
	chr5	42583434	42583475	1.4693
	chr5	43871017	43871047	0.6703
	chr5	55816505	55816563	1.2415
	chr5	56909456	56909482	1.3308
	chr5	59023268	59023311	2.0514
	chr5	65624022	65624056	0.5928
	chr5	66306551	66306588	0.8651
	chr5	77947974	77948055	3.7908
	chr5	78886796	78886820	1.1
	chr5	81301469	81301490	1.0276
	chr5	83267330	83267379	0.7476
	chr5	86617862	86617889	1.3914
	chr5	93601619	93601662	0.891
	chr5	111512989	111513006	1.1009
	chr5	115626481	115626518	1.748
	chr5	122193081	122193115	2.2321
	chr5	126500151	126500182	2.0219
	chr5	126779506	126779574	1.9698
	chr5	137752048	137752090	1.1792
	chr5	139575225	139575267	1.4476
	chr5	141512494	141512507	2.9361
	chr5	150218319	150218349	1.4442
	chr5	150306263	150306286	1.0748
	chr5	159987107	159987136	0.8303
	chr5	161395381	161395440	1.4595
	chr5	167896910	167896942	1.8643
	chr5	168947444	168947472	3.291
	chr5	171858486	171858522	1.3521
	chr5	172007455	172007493	0.5016
	chr5	172293664	172293695	0.7123
	chr5	172389863	172389888	1.1599
	chr5	174947858	174947896	1.0546
	chr5	175809955	175809993	1.573
	chr5	177454562	177454574	2.8084
	chr5	178164345	178164365	1.1144
	chr5	179167515	179167530	0.9695
	chr5	180315768	180315793	0.7499
	chr5	181260612	181260651	0.7375
	chr6	2846584	2846640	0.863
	chr6	2932348	2932362	1.2532
	chr6	2990930	2990961	0.8654
	chr6	4018637	4018653	0.8934
	chr6	4156060	4156095	3.1765
	chr6	10886823	10886846	0.5887
	chr6	12013148	12013165	0.8079
	chr6	12506755	12506811	0.3654
	chr6	13336646	13336686	1.1755
	chr6	16316831	16316855	1.5628
	chr6	16332282	16332304	1.5343
	chr6	17731137	17731186	1.1406
	chr6	18112230	18112294	1.4511
	chr6	18185784	18185824	1.1266
	chr6	20630844	20630874	1.8554
	chr6	21588115	21588125	0.8544
	chr6	21808398	21808427	2.0847
	chr6	26026451	26026468	1.2211
	chr6	26328039	26328080	0.697
	chr6	26595761	26595794	1.7465
	chr6	27752411	27752459	1.0034
	chr6	28225135	28225158	1.2581
	chr6	28684372	28684417	0.7219
	chr6	29055701	29055736	0.9528
	chr6	31128278	31128292	0.6985
	chr6	31637846	31637877	1.2543
	chr6	36302602	36302644	1.6322
	chr6	36623595	36623629	2.7705
	chr6	38639665	38639684	1.3681
	chr6	39303351	39303376	1.8948
	chr6	40824468	40824499	2.2521
	chr6	41039488	41039516	1.3809
	chr6	41369086	41369099	1.3578
	chr6	44593639	44593661	1.9719
	chr6	56912050	56912081	1.1578
	chr6	70108460	70108508	1.7043
	chr6	79814041	79814072	1.263
	chr6	88963172	88963216	1.6193
	chr6	90678537	90678563	0.9987
	chr6	95577341	95577368	1.7538
	chr6	110179977	110179990	0.7429
	chr6	111060100	111060145	1.39
	chr6	112296304	112296332	2.1513
	chr6	113769400	113769445	1.4195
	chr6	114108563	114108575	0.822
	chr6	119129556	119129589	3.1229
	chr6	129775304	129775341	3.7854
	chr6	130625942	130625983	0.8534
	chr6	131923561	131923573	1.76
	chr6	133553857	133553894	1.2616
	chr6	133921424	133921458	3.4734
	chr6	136159056	136159104	1.5657
	chr6	136989708	136989730	1.2316
	chr6	141677801	141677825	0.8379
	chr6	142112635	142112664	2.2967
	chr6	142566990	142567006	1.0671
	chr6	142693044	142693059	0.6335
	chr6	152338712	152338731	0.5368
	chr6	154277503	154277540	0.7257
	chr6	157756815	157756846	2.3337
	chr7	11344002	11344039	3.8529
	chr7	15721067	15721106	3.865
	chr7	17640925	17640938	1.2661
	chr7	23697149	23697167	4.1498
	chr7	25855336	25855358	0.8302
	chr7	27739962	27739989	1.0584
	chr7	28020511	28020546	2.0668
	chr7	28078459	28078478	1.9396
	chr7	29106562	29106588	1.1463
	chr7	33895463	33895488	1.5998
	chr7	33895785	33895850	1.4989
	chr7	42911073	42911097	1.2699
	chr7	44847678	44847702	0.4811
	chr7	44885788	44885812	0.9512
	chr7	45573547	45573584	1.8898
	chr7	47893347	47893361	1.2651
	chr7	56106751	56106806	1.1482
	chr7	99504401	99504428	0.7416
	chr7	99616877	99616907	2.6479
	chr7	103347733	103347763	0.6798
	chr7	106004574	106004590	2.1373
	chr7	107687900	107687936	0.4717
	chr7	112790142	112790169	0.7779
	chr7	113055947	113055974	3.4413
	chr7	116172578	116172624	1.3908
	chr7	116210166	116210209	1.2861
	chr7	118590285	118590324	2.5485
	chr7	119176181	119176220	1.1314
	chr7	120951507	120951543	0.7602
	chr7	121023813	121023855	1.9457
	chr7	126681350	126681381	1.057
	chr7	127158838	127158869	2.3475
	chr7	131071851	131071888	0.9365
	chr7	132318919	132318940	4.0919
	chr7	133143698	133143742	0.971
	chr7	134514745	134514778	0.8544
	chr7	134750260	134750285	2.3481
	chr7	138008996	138009018	0.7604
	chr7	141755081	141755117	0.8428
	chr7	142300844	142300858	2.4654
	chr7	142394813	142394850	1.2616
	chr7	142655838	142655852	1.1698
	chr7	146683926	146683977	0.8282
	chr7	147245465	147245511	2.2228
	chr7	149184455	149184485	1.253
	chr7	151311662	151311683	1.6772
	chr7	151368285	151368318	1.4059
	chr7	151705781	151705798	0.891
	chr7	151736859	151736892	0.6709
	chr8	2024203	2024227	2.3061
	chr8	2038999	2039022	1.8937
	chr8	11736413	11736429	1.617
	chr8	14211175	14211187	0.9378
	chr8	19346592	19346610	2.6922
	chr8	19994536	19994558	1.2543
	chr8	20185014	20185028	2.5353
	chr8	29315130	29315161	1.97
	chr8	29647470	29647498	3.2268
	chr8	37153384	37153414	4.7909
	chr8	41828956	41828972	3.2033
	chr8	42162514	42162537	1.1067
	chr8	63734321	63734351	2.3793
	chr8	66177023	66177040	1.0385
	chr8	66954867	66954888	0.9315
	chr8	69832542	69832554	1.4803
	chr8	71828085	71828101	2.7839
	chr8	76673100	76673124	0.9856
	chr8	78516888	78516917	0.673
	chr8	93565622	93565638	1.2162
	chr8	93983188	93983215	2.1766
	chr8	95252216	95252244	0.9512
	chr8	96522870	96522909	1.1734
	chr8	100145302	100145336	1.3283
	chr8	100150304	100150331	0.5184
	chr8	102864271	102864297	1.2434
	chr8	103512202	103512241	1.2252
	chr8	105320201	105320249	1.7859
	chr8	112801262	112801312	3.4424
	chr8	116887668	116887694	3.1718
	chr8	125696868	125696883	0.9852
	chr8	130675670	130675690	2.4516
	chr8	133886264	133886289	1.1301
	chr8	138700506	138700542	1.5146
	chr8	143029464	143029482	2.4624
	chr9	6054681	6054705	1.3187
	chr9	7570295	7570327	1.0204
	chr9	19013446	19013475	1.0768
	chr9	21591858	21591880	0.7779
	chr9	34500817	34500856	2.746
	chr9	35080155	35080177	0.8895
	chr9	35733359	35733403	1.0549
	chr9	35826119	35826185	2.0129
	chr9	37415393	37415415	1.3361
	chr9	38160789	38160821	2.0014
	chr9	38393329	38393365	1.5538
	chr9	68560208	68560222	1.052
	chr9	69821537	69821569	1.4986
	chr9	71819315	71819329	1.1871
	chr9	89318992	89319025	1.048
	chr9	95726955	95726974	0.8077
	chr9	96441990	96442036	3.2785
	chr9	98034893	98034918	4.4314
	chr9	98089782	98089812	1.3324
	chr9	98776010	98776036	2.6661
	chr9	101029252	101029269	0.9982
	chr9	101487528	101487561	1.5559
	chr9	103949217	103949249	2.6104
	chr9	110048111	110048136	1.5709
	chr9	111630869	111630893	1.5494
	chr9	111727906	111727952	0.9644
	chr9	113962939	113962988	1.0721
	chr9	116495210	116495233	1.6948
	chr9	116860697	116860712	2.7079
	chr9	117487788	117487800	1.418
	chr9	121498334	121498351	1.9352
	chr9	121550661	121550669	3.8233
	chr9	124658388	124658430	1.0526
	chr9	125189090	125189114	1.183
	chr9	128218847	128218869	1.2911
	chr9	130243242	130243280	1.3914
	chr9	131336415	131336428	2.744
	chr9	132507840	132507853	1.4947
	chr9	133180085	133180099	0.7267
	chr10	1369025	1369042	1.5646
	chr10	3525937	3525956	1.5465
	chr10	6014353	6014384	1.8238
	chr10	7311324	7311366	2.2607
	chr10	8296294	8296313	1.3545
	chr10	11166167	11166205	1.1667
	chr10	11824995	11825033	1.6712
	chr10	16777612	16777639	0.6285
	chr10	17737555	17737587	1.9699
	chr10	22989049	22989071	1.6561
	chr10	45076749	45076781	1.1703
	chr10	45460791	45460842	1.6607
	chr10	52259257	52259310	0.5677
	chr10	61897169	61897203	0.8077
	chr10	69124811	69124836	1.1438
	chr10	69789251	69789272	1.4913
	chr10	73246756	73246778	0.6836
	chr10	77719738	77719763	1.9976
	chr10	84214754	84214784	1.0584
	chr10	87533787	87533834	0.834
	chr10	88517004	88517052	1.0954
	chr10	93598528	93598571	0.5323
	chr10	96511384	96511419	3.1389
	chr10	97640730	97640751	1.1309
	chr10	97701582	97701613	3.0435
	chr10	97737082	97737112	1.0647
	chr10	98664652	98664704	2.2976
	chr10	99199319	99199357	0.8654
	chr10	101461522	101461573	0.8663
	chr10	103368821	103368840	0.8311
	chr10	103396094	103396125	0.7584
	chr10	104297940	104297957	3.5251
	chr10	108180736	108180782	1.4948
	chr10	110261326	110261358	1.1537
	chr10	113799758	113799813	0.8934
	chr10	114304113	114304140	0.8671
	chr10	114632325	114632354	0.5032
	chr10	118459739	118459756	0.7054
	chr10	119445511	119445535	5.1785
	chr10	120222001	120222052	0.4769
	chr10	123850118	123850179	1.4069
	chr10	124791878	124791899	0.8343
	chr10	125973379	125973424	0.7262
	chr10	129877976	129877992	1.1471
	chr10	131454306	131454325	4.7077
	chr11	1564731	1564761	1.33
	chr11	1593551	1593574	2.057
	chr11	2156701	2156723	0.642
	chr11	2428385	2428406	2.145
	chr11	4446503	4446530	1.2796
	chr11	4637077	4637091	2.2212
	chr11	8328948	8328962	1.312
	chr11	9535279	9535297	2.3856
	chr11	9982510	9982571	1.1183
	chr11	10366770	10366786	1.2993
	chr11	11589146	11589165	1.389
	chr11	11967012	11967025	1.9161
	chr11	12282017	12282038	2.1127
	chr11	17479990	17480028	1.0922
	chr11	21892240	21892279	1.383
	chr11	27459319	27459356	0.9125
	chr11	30323026	30323057	0.7862
	chr11	31341128	31341160	2.6567
	chr11	42009753	42009806	1.7374
	chr11	45103280	45103304	1.9711
	chr11	58123567	58123594	1.0102
	chr11	59616020	59616030	0.7957
	chr11	60265797	60265844	1.1871
	chr11	62380929	62380942	0.6946
	chr11	62671600	62671622	1.6306
	chr11	64184781	64184806	1.2369
	chr11	66282634	66282652	1.3344
	chr11	66389176	66389209	2.6668
	chr11	66694830	66694851	3.7991
	chr11	72434248	72434264	1.6799
	chr11	74749689	74749728	0.779
	chr11	75205110	75205123	2.1816
	chr11	75561084	75561119	1.8157
	chr11	76920039	76920065	0.9721
	chr11	79493726	79493740	1.3887
	chr11	86870147	86870171	2.5964
	chr11	86932157	86932173	1.048
	chr11	96034347	96034371	2.535
	chr11	101860926	101860975	2.8491
	chr11	104254558	104254584	1.4084
	chr11	106918174	106918189	2.0237
	chr11	107576681	107576696	2.2971
	chr11	111878469	111878513	0.8087
	chr11	112175871	112175926	0.7984
	chr11	113846138	113846167	1.4412
	chr11	116735642	116735667	1.6278
	chr11	121234334	121234419	1.471
	chr11	123511426	123511437	1.4186
	chr11	123555078	123555109	1.2252
	chr11	124623260	124623281	1.4213
	chr11	126734145	126734179	1.4268
	chr11	127346028	127346043	1.6328
	chr11	131695005	131695018	3.1719
	chr12	2003372	2003441	1.8988
	chr12	2195543	2195579	1.5795
	chr12	3034324	3034342	2.3787
	chr12	12723802	12723819	1.1704
	chr12	12726603	12726633	0.7455
	chr12	15269128	15269166	0.8428
	chr12	15535640	15535672	1.9551
	chr12	20950407	20950460	0.9528
	chr12	21941033	21941059	0.7345
	chr12	26885114	26885141	1.4106
	chr12	39318376	39318416	1.1252
	chr12	51085462	51085503	0.5434
	chr12	54214878	54214896	1.1134
	chr12	54399480	54399502	1.1477
	chr12	55996290	55996334	3.3001
	chr12	56222016	56222039	0.762
	chr12	56637868	56637905	1.2193
	chr12	57001597	57001609	1.6903
	chr12	59377622	59377658	0.781
	chr12	64256343	64256361	1.667
	chr12	68040633	68040669	0.8749
	chr12	68331649	68331688	0.5814
	chr12	69157217	69157231	1.0922
	chr12	70243354	70243366	1.3361
	chr12	71663367	71663384	0.7679
	chr12	81451316	81451359	1.8343
	chr12	92928043	92928069	1.0105
	chr12	94532926	94532962	2.4322
	chr12	95870325	95870405	2.8362
	chr12	101759674	101759716	2.0432
	chr12	103575438	103575474	3.7819
	chr12	107607683	107607705	4.4936
	chr12	108063366	108063381	2.6408
	chr12	108732248	108732268	1.0356
	chr12	109387528	109387567	1.3309
	chr12	115895450	115895477	2.2254
	chr12	122225736	122225766	0.8194
	chr12	123604569	123604603	1.5457
	chr12	123956508	123956554	0.7397
	chr12	124906938	124906981	2.5074
	chr12	125550028	125550053	2.3446
	chr12	130953146	130953178	1.9577
	chr13	20182434	20182459	1.8396
	chr13	21477185	21477206	1.752
	chr13	23020419	23020460	2.0963
	chr13	25114336	25114367	3.1623
	chr13	26562241	26562274	1.7028
	chr13	26983320	26983339	1.6842
	chr13	28657708	28657751	2.2647
	chr13	29070075	29070125	1.3711
	chr13	41060324	41060342	1.7571
	chr13	41641133	41641163	1.183
	chr13	44918337	44918355	0.6485
	chr13	46211358	46211397	0.6785
	chr13	48285814	48285887	1.8705
	chr13	48732156	48732168	1.4174
	chr13	49690700	49690748	0.9137
	chr13	52201627	52201653	1.7512
	chr13	52862560	52862627	1.9116
	chr13	52968283	52968300	1.9832
	chr13	53151974	53152005	3.976
	chr13	58111720	58111752	0.6196
	chr13	59391812	59391828	1.2835
	chr13	62099953	62099979	1.3626
	chr13	67224360	67224388	0.6938
	chr13	67620342	67620393	0.7165
	chr13	68960375	68960416	1.5546
	chr13	71533956	71533984	0.929
	chr13	73061003	73061057	3.1258
	chr13	73904592	73904663	1.3047
	chr13	76521392	76521415	0.9032
	chr13	79216805	79216824	1.8704
	chr13	79725746	79725774	1.1815
	chr13	83827859	83827901	0.7257
	chr13	87124190	87124223	0.949
	chr13	91946646	91946693	0.9457
	chr13	94549569	94549601	0.613
	chr13	97141678	97141703	1.183
	chr13	97911697	97911736	0.9338
	chr13	99578855	99578877	0.9422
	chr13	107240215	107240245	1.602
	chr14	20305916	20305946	0.9753
	chr14	24679085	24679118	0.8985
	chr14	35292153	35292187	1.183
	chr14	35406897	35406939	0.8187
	chr14	37594272	37594289	0.7276
	chr14	37594341	37594356	1.823
	chr14	40417967	40417993	1.5944
	chr14	49587003	49587045	0.7738
	chr14	49895586	49895640	2.66
	chr14	51979261	51979285	1.1519
	chr14	53153565	53153596	1.1979
	chr14	60250600	60250639	0.7476
	chr14	63544789	63544831	0.7779
	chr14	64987046	64987065	1.4541
	chr14	67599616	67599650	1.2228
	chr14	69877692	69877719	0.8258
	chr14	70714186	70714200	2.8045
	chr14	72104213	72104225	2.5195
	chr14	74479204	74479222	1.1287
	chr14	76456391	76456414	1.6679
	chr14	88667624	88667653	2.4138
	chr14	90455244	90455270	1.124
	chr14	91286614	91286642	4.3411
	chr14	92891215	92891276	1.5389
	chr14	98518127	98518193	1.1144
	chr14	100645889	100645912	2.2342
	chr14	103141353	103141389	1.9703
	chr14	104078113	104078137	3.083
	chr15	23649111	23649124	1.9183
	chr15	40344725	40344746	2.0046
	chr15	40756877	40756916	1.1782
	chr15	43746995	43747045	1.1816
	chr15	48177721	48177745	1.0116
	chr15	48862000	48862036	1.8916
	chr15	57559993	57560017	3.9662
	chr15	64459436	64459470	1.4411
	chr15	66567201	66567225	1.5883
	chr15	68282279	68282316	1.34
	chr15	68651253	68651270	4.138
	chr15	68875911	68875946	1.0414
	chr15	71011684	71011733	1.2211
	chr15	74303068	74303085	1.5106
	chr15	74375396	74375425	0.9056
	chr15	74901752	74901792	2.5302
	chr15	76057626	76057643	0.8972
	chr15	78482525	78482547	1.3582
	chr15	79179167	79179190	0.7983
	chr15	81265976	81266020	3.499
	chr15	83267518	83267582	1.4426
	chr15	88476835	88476861	1.3849
	chr15	89971719	89971732	1.469
	chr15	90530496	90530511	1.6606
	chr15	91247759	91247787	4.3166
	chr15	91376343	91376374	1.7347
	chr15	91837011	91837043	1.9777
	chr15	92810208	92810232	1.0994
	chr15	95557187	95557229	0.6646
	chr15	95715666	95715696	1.4823
	chr15	96337562	96337589	0.9251
	chr15	99361753	99361797	1.2862
	chr15	99755994	99756034	1.1238
	chr15	100350301	100350314	0.8365
	chr16	865221	865275	1.1355
	chr16	1351927	1351945	1.4935
	chr16	2842640	2842655	1.5915
	chr16	2927205	2927240	2.0147
	chr16	3129694	3129725	1.1185
	chr16	3152416	3152452	0.5603
	chr16	3399996	3400067	1.0148
	chr16	4426379	4426406	0.8166
	chr16	4650644	4650675	1.9224
	chr16	7025789	7025803	2.9312
	chr16	15756674	15756696	0.5431
	chr16	21708690	21708714	1.8712
	chr16	24381839	24381875	0.6861
	chr16	24540399	24540429	1.3517
	chr16	28070894	28070916	3.2268
	chr16	29791119	29791157	0.9179
	chr16	30137366	30137417	0.4143
	chr16	30335305	30335326	0.3418
	chr16	30844852	30844905	2.6581
	chr16	30922569	30922589	1.2616
	chr16	47119906	47119960	2.0392
	chr16	47392997	47393040	2.1432
	chr16	49596130	49596166	0.9125
	chr16	52472180	52472224	1.5735
	chr16	57299541	57299572	0.5702
	chr16	63361186	63361228	1.4129
	chr16	63994958	63995005	1.0204
	chr16	66344721	66344749	1.3709
	chr16	66977845	66977858	2.1245
	chr16	68139827	68139885	2.3674
	chr16	72665564	72665600	1.2291
	chr16	75268078	75268109	1.4506
	chr16	75517544	75517558	1.3962
	chr16	75686148	75686211	1.5426
	chr16	80526604	80526626	2.1093
	chr16	88771234	88771275	1.0365
	chr17	1717016	1717050	0.6113
	chr17	7252402	7252452	1.1315
	chr17	8410441	8410462	3.6874
	chr17	9576625	9576653	2.2452
	chr17	10317431	10317451	1.3457
	chr17	10646602	10646615	1.7007
	chr17	12391738	12391772	1.1614
	chr17	12546087	12546120	2.6671
	chr17	13600403	13600433	0.6442
	chr17	16381022	16381046	2.0842
	chr17	20397534	20397582	1.2001
	chr17	27353823	27353847	1.2797
	chr17	28750267	28750286	1.5565
	chr17	30093670	30093716	1.2436
	chr17	41696126	41696154	1.7391
	chr17	42406123	42406150	0.706
	chr17	44345072	44345125	0.4824
	chr17	45852872	45852893	1.7071
	chr17	46195080	46195147	0.9961
	chr17	46418029	46418062	0.7416
	chr17	47188478	47188500	1.3403
	chr17	47189751	47189778	0.7222
	chr17	47978528	47978548	1.1815
	chr17	48604928	48604947	0.5479
	chr17	48729101	48729120	0.6937
	chr17	48729299	48729320	1.9958
	chr17	50087559	50087581	1.1423
	chr17	50867468	50867500	0.415
	chr17	51154454	51154485	0.6515
	chr17	51461700	51461735	2.2888
	chr17	51861130	51861157	1.5069
	chr17	55237760	55237826	1.2489
	chr17	57085619	57085629	0.876
	chr17	59106036	59106071	0.9
	chr17	60527094	60527171	1.0206
	chr17	61338070	61338108	0.6936
	chr17	63523895	63523920	2.1154
	chr17	63525876	63525900	1.048
	chr17	64506957	64506983	0.4284
	chr17	64975430	64975464	0.9137
	chr17	65123413	65123442	0.6355
	chr17	67412258	67412300	0.9245
	chr17	67963443	67963476	1.2806
	chr17	68206099	68206142	0.5312
	chr17	73191717	73191779	0.5667
	chr17	73429562	73429575	3.0651
	chr17	73796896	73796935	2.6418
	chr17	74379593	74379613	1.7988
	chr17	74657708	74657738	1.5444
	chr17	74862398	74862413	1.9756
	chr17	75034752	75034778	0.8512
	chr17	76681403	76681434	3.5983
	chr17	76715011	76715039	0.9276
	chr17	77088593	77088636	2.0372
	chr18	4106609	4106627	1.3043
	chr18	9516621	9516643	0.9429
	chr18	11310676	11310698	1.8498
	chr18	21485034	21485098	2.3566
	chr18	21613361	21613424	0.8585
	chr18	22934813	22934835	1.2305
	chr18	24271494	24271528	0.4875
	chr18	32552954	32552984	1.4095
	chr18	33201799	33201826	0.9209
	chr18	33232238	33232283	1.5465
	chr18	33404449	33404471	1.6942
	chr18	34549218	34549241	1.4581
	chr18	35386690	35386721	2.105
	chr18	35497345	35497382	0.7335
	chr18	36284860	36284893	0.9901
	chr18	39301300	39301339	1.7159
	chr18	47758182	47758204	0.9159
	chr18	50683065	50683107	1.6534
	chr18	62131491	62131515	1.9481
	chr18	63016497	63016522	1.7837
	chr19	3986378	3986430	1.0944
	chr19	6632205	6632232	0.8477
	chr19	8424049	8424080	0.6191
	chr19	10492268	10492282	1.2228
	chr19	12757726	12757733	1.6034
	chr19	16771705	16771740	3.0027
	chr19	28242509	28242527	1.0192
	chr19	29404090	29404130	1.6739
	chr19	35135548	35135569	2.0807
	chr19	35510560	35510574	1.0958
	chr19	35758239	35758270	0.9176
	chr19	38962288	38962311	1.4851
	chr19	39846749	39846773	1.0435
	chr19	45178457	45178481	1.3539
	chr19	45187688	45187723	3.5654
	chr19	46787332	46787348	1.3287
	chr19	47920339	47920360	1.7375
	chr19	48103236	48103261	2.4748
	chr19	54168683	54168702	2.0496
	chr20	819163	819187	3.0917
	chr20	1119765	1119790	0.9207
	chr20	4703869	4703902	1.1029
	chr20	5529121	5529204	0.7609
	chr20	17682808	17682820	1.624
	chr20	18114189	18114235	0.7829
	chr20	18739977	18740017	0.9033
	chr20	23235598	23235613	1.8715
	chr20	33702358	33702394	2.1098
	chr20	36605539	36605553	1.306
	chr20	41734596	41734633	1.7852
	chr20	47392518	47392544	1.1764
	chr20	47637439	47637475	1.0004
	chr20	49534406	49534447	0.8879
	chr20	49812327	49812377	1.4563
	chr20	50460923	50460935	1.4132
	chr20	52284583	52284625	1.2994
	chr20	61120822	61120859	0.7541
	chr20	63381991	63382022	2.7287
	chr21	6369266	6369306	0.9842
	chr21	31404016	31404107	0.8209
	chr21	31786065	31786088	2.517
	chr21	33199896	33199922	1.0259
	chr21	33761862	33761915	0.8757
	chr21	39314525	39314558	0.706
	chr21	43993229	43993261	1.1086
	chr22	20206351	20206379	0.9458
	chr22	20606366	20606400	2.2312
	chr22	21632654	21632685	0.6524
	chr22	25903476	25903489	1.6422
	chr22	26135727	26135754	1.2292
	chr22	26968184	26968238	1.0603
	chr22	27907350	27907397	1.6157
	chr22	28055613	28055645	1.3211
	chr22	29604061	29604086	1.9246
	chr22	30668807	30668856	2.1951
	chr22	33018428	33018458	1.6568
	chr22	35155585	35155617	0.8477
	chr22	35676600	35676639	0.9841
	chr22	36776034	36776049	1.033
	chr22	36853675	36853697	2.5805
	chr22	38506717	38506754	3.0818
	chr22	39623047	39623069	2.5219
	chr22	44684903	44684917	2.1915
	chr22	46006516	46006531	2.7042
	chr22	46334491	46334513	1.3489
	chrX	2812582	2812621	1.4046
	chrX	19544881	19544916	1.3962
	chrX	21480066	21480087	0.8476
	chrX	21527686	21527724	1.0824
	chrX	23318289	23318302	0.6376
	chrX	25020352	25020385	0.8953
	chrX	29255397	29255440	2.1754
	chrX	46874527	46874551	1.2978
	chrX	48920013	48920066	0.4626
	chrX	53482266	53482301	0.8365
	chrX	74015591	74015604	1.3097
	chrX	102139528	102139544	0.6332
	chrX	103211197	103211223	1.9936
	chrX	104136574	104136606	1.3165
	chrX	104746745	104746778	0.6738
	chrX	106481447	106481488	2.586
	chrX	106613768	106613787	1.8729
	chrX	115147404	115147449	3.1462
	chrX	119989835	119989873	1.1589
	chrX	120251551	120251587	0.5464
	chrX	123188225	123188256	0.9578
	chrX	123475390	123475422	0.6565
	chrX	129823316	129823333	0.4994
	chrX	131550479	131550526	0.5619
	chrX	132292956	132292999	2.7047
	chrX	133592765	133592834	1.0269
	chrX	134374995	134375062	1.9286
	chrX	136925330	136925347	1.5029
	chrX	138128209	138128237	1.8105
	chrX	150683692	150683760	2.0164
	chrX	154804745	154804775	0.8016
	chrX	154989007	154989033	0.8905
	chrX	155049160	155049210	1.2993
	chrX	155049211	155049215	1.9769
	chrX	155070586	155070624	1.4494

## Sheet: Fig. 5
	Fig. 5a
		% C•G-to-T•A editing
	ND5.1-DdCBE	Ddd_Bc			Ddd_Bc_L1			Ddd_Bc_P1369T			Ddd_Bc_E1370N			Ddd_Bc_L3
		rep.1	rep.2	rep.3	rep.1	rep.2	rep.3	rep.1	rep.2	rep.3	rep.1	rep.2	rep.3	rep.1	rep.2	rep.3
	C6	3.85311	7.08025	5.52306	0.692178	0.936768	0.882018	1.03043	1.01572	0.905024	14.3885	17.6189	20.58	6.7329	10.7007	6.85168
	C13	18.1102	28.5164	24.2769	0.11475	0.165477	0.163559	2.94723	3.05207	2.84317	45.8786	47.238	51.5678	23.5804	33.4495	25.6572
	C14	15.7091	25.8427	21.062	0.027952	0.021596	0.044257	1.74349	1.6974	1.65132	44.9708	46.417	50.5891	15.8259	25.3795	16.7483
	Fig. 5b
		% C•G-to-T•A editing
	ND1-DdCBE	C1 to T1 edit (TC)			C4 to T4 edit (TC)			C5 to T5 edit (CC)			C6 to T6 edit (GC)			C11 to T11 edit (AC)
		rep.1	rep.2	rep.3	rep.1	rep.2	rep.3	rep.1	rep.2	rep.3	rep.1	rep.2	rep.3	rep.1	rep.2	rep.3
	Ddd_Bc	1.07159	1.76101	1.91229	9.09205	12.2847	12.0388	1.89183	2.2173	2.3139	0.074315	0.097059	0.112927	2.33355	2.62506	2.51119
	Ddd_Ss	0.704172	0.433068	0.382482	1.19547	0.744961	0.73015	18.64	16.5227	16.3611	24.458	22.8554	22.0762	22.409	23.3251	21.7399
	Ddd_Bc_E1370N	4.20847	5.1381	4.97682	23.0889	26.9551	26.5178	10.4665	14.3999	14.6216	0.335035	0.454484	0.469805	17.4655	21.9216	22.3061
	Untreated	0.044522	0.04835	0.077663	0.081779	0.091994	0.118343	0.045225	0.045997	0.078279	0.084122	0.093278	0.104167	0.051786	0.043858	0.080128
	Fig. 5c
		% C•G-to-T•A editing
	ND5.2-DdCBE	C5 to T5 edit (CC)			C6 to T6 edit (GC)			C7 to T7 edit (GC)			C8 to T8 edit (CC)			C9 to T9 edit (CC)			C10 to T10 edit (CC)			C12 to T12 edit (AC)			C13 to T13 edit (CC)			C14 to T14 edit (CC)
		rep.1	rep.2	rep.3	rep.1	rep.2	rep.3	rep.1	rep.2	rep.3	rep.1	rep.2	rep.3	rep.1	rep.2	rep.3	rep.1	rep.2	rep.3	rep.1	rep.2	rep.3	rep.1	rep.2	rep.3	rep.1	rep.2	rep.3
	Ddd_Bc	8.67324	24.3003	22.4401	3.96106	12.0669	10.5057	0.098889	0.14462	0.149154	0.16025	0.430535	0.413435	0.383505	1.08936	1.00013	1.12257	3.18081	2.99017	3.64083	9.53661	9.38566	3.82573	9.99596	9.89494	0.16929	0.434968	0.402943
	Ddd_Ss	25.784	21.3153	17.8268	35.1008	30.4736	26.6343	22.1121	17.8988	14.0438	17.7647	13.9358	10.27	15.8342	12.2225	8.77748	16.1349	12.4798	9.07052	44.4841	39.448	34.7798	8.86189	7.1645	5.58064	0.512017	0.396872	0.275171
	Ddd_Bc_E1370N	46.2586	53.8879	53.4649	30.678	35.9682	35.1124	1.01493	1.24466	1.19861	2.11979	2.59676	2.49048	6.35046	7.86359	7.60013	16.8285	20.4318	19.7714	37.4367	44.9936	44.1795	37.8884	45.5636	44.7759	4.87343	6.12498	5.68023
	Untreated	0.044303	0.041736	0.080317	0.039458	0.053661	0.076666	0.103836	0.1086	0.141975	0.037381	0.043653	0.064903	0.042919	0.056855	0.06612	0.035304	0.037052	0.055167	0.036458	0.042162	0.054356	0.035304	0.044505	0.058818	0.045226	0.041311	0.073421

## Sheet: Supplementary Fig. 1
	Supplementary Fig. 1b
		Deamination (%)
		WT			2PN			2PV
	Conc. (μM)	rep.1	rep.2	rep.3	rep.1	rep.2	rep.3	rep.1	rep.2	rep.3
	0	1.16335	2.12454	0.762674	0.83954	0.87042	0.914181	0.836783	0.643794	0.575037
	0.5	15.252	26.7326	1.44016	0.826733	0.802361	0.734122	0.922603	1.05044	0.966364
	1	61.6614	58.32	17.4206	0.950391	1.26443	0.956646	2.68945	2.44774	2.53262
	2	82.7815	66.6421	59.0697	1.2345	0.994546	1.0055	4.19976	3.97859	5.14112
	5	98.5151	98.5062	98.5144	1.64883	1.13461	1.28427	23.1825	22.1983	18.3898
	10	98.7263	98.7449	99.244	2.04705	1.46853	1.84461	46.0484	42.3053	32.3123
	20	98.8093	98.8699	99.2107	2.56684	2.17682	2.2215	58.051	56.4388	53.2019

## Sheet: Suppl. Fig. 1 Uncropped images
Uncropped version of gel images for Supplementary Fig. 1

## Sheet: Supplementary Fig. 2
	Supplementary Fig. 2j
		Deamination (%)
		Ddd_Bc		Ddd_Ru		WP_073889652.1		Ddd_Ss		Ddd_Fa		WP_092980785.1		WP_043776830.1		WP_092975816.1		Ddd_Ca
	Conc. (μM)	rep.1	rep.2	rep.1	rep.2	rep.1	rep.2	rep.1	rep.2	rep.1	rep.2	rep.1	rep.2	rep.1	rep.2	rep.1	rep.2	rep.1	rep.2
	0	1.01807	0.836561	1.66786	1.29048	0.492609	0.595214	1.23417	0.968008	0.889178	0.847608	0.733055	0.222408	0.709716	0.723136	0.463849	0.678481	2.21868	1.10445
	0.0625							2.34379	5.93989
	0.125							2.88992	23.1822
	0.25	0.942861	0.753812	3.04253	1.42957			12.9153	49.4024	3.7835	1.82324
	0.5	1.34956	1.20621	8.25656	2.42518			96.7158	99.4299	53.1865	38.1117
	1	5.88914	5.46436	19.9605	16.7887			93.1818	99.0233	93.9191	96.4541
	1.25					1.02944	0.957082											14.9564	4.24821
	2	38.8448	58.5221	29.4132	37.2469					95.1411	95.1769
	2.5					1.73629	1.81916					0.629662	0.309272	1.04032	0.74617	1.35193	1.28559	48.3016	34.0913
	4									94.8554	94.4325
	5	94.5018	97.9085	83.4438	85.5485	2.88085	2.99445					0.672898	0.399698	1.21103	1.34043	2.83465	2.46615	82.4817	71.0537
	10					5.1054	4.46147					0.69594	0.290404	1.84142	2.3028	5.38084	4.86629	95.6275	96.0892

## Sheet: Suppl. Fig. 2 Uncropped images
Uncropped version of gel images for Supplementary Fig. 2

## Sheet: Supplementary Fig. 4
	Supplementary Fig. 4a
		% C•G-to-T•A editing
	TRNA-DdCBE	C7 to T7 edit (GC)			C8 to T8 edit (GC)			C13 to T13 edit (TC)			C15 to T15 edit (AC)
		rep.1	rep.2	rep.3	rep.1	rep.2	rep.3	rep.1	rep.2	rep.3	rep.1	rep.2	rep.3
	Ddd_Bc	0.718436	0.859958	0.777773	0.330282	0.502405	0.421735	9.85258	16.9401	12.5366	2.63937	3.1719	2.82287
	Ddd_Ss	28.3923	32.1891	31.5993	24.3011	27.3261	27.1663	3.43997	3.67611	3.46441	2.9378	2.94102	2.86441
	Untreated	0.272795	0.262757	0.279112	0.071712	0.040634	0.059553	0.109013	0.06374	0.098094	0.213954	0.205334	0.205514
	Supplementary Fig. 4b
		% C•G-to-T•A editing
	ATP8-DdCBE	C4 to T4 edit (AC)			C8 to T8 edit (CC)			C9 to T9 edit (GC)			C10 to T10 edit (GC)			C11 to T11 edit (CC)			C12 to T12 edit (CC)
		rep.1	rep.2	rep.3	rep.1	rep.2	rep.3	rep.1	rep.2	rep.3	rep.1	rep.2	rep.3	rep.1	rep.2	rep.3	rep.1	rep.2	rep.3
	Ddd_Bc	3.00234	4.34264	3.98962	0.140888	0.182589	0.167611	0.260888	0.32009	0.341668	27.8694	31.946	32.4404	48.7692	48.3947	49.1208	45.344	45.5757	46.2336
	Ddd_Ss	12.7801	16.7816	15.5313	7.1738	8.7921	8.19526	7.7469	9.34349	8.78046	50.6393	50.8595	52.9845	41.9711	43.2388	45.2962	22.5326	26.3622	26.9518
	Untreated	0.110808	0.110206	0.085769	0.053329	0.036735	0.021968	0.2965	0.238779	0.23417	0.093884	0.085237	0.072214	0.05748	0.047928	0.0308488	0.053967	0.03817	0.028512
	Supplementary Fig. 4c
		% C•G-to-T•A editing
	ATP6.2-DdCBE	C5 to T5 edit (CC)			C6 to T6 edit (GC)			C7 to T7 edit (GC)			C8 to T8 edit (CC)			C11 to T11 edit (AC)			C12 to T12 edit (CC)			C13 to T13 edit (CC)
		rep.1	rep.2	rep.3	rep.1	rep.2	rep.3	rep.1	rep.2	rep.3	rep.1	rep.2	rep.3	rep.1	rep.2	rep.3	rep.1	rep.2	rep.3	rep.1	rep.2	rep.3
	Ddd_Bc	5.00481	5.23376	2.70204	4.49826	4.70062	2.52101	0.792997	0.804911	0.307014	1.03511	0.990378	0.436801	19.1753	18.4851	9.197	19.0033	18.3284	9.03096	12.5983	12.1845	4.7386
	Ddd_Ss	16.0764	25.1835	25.2242	31.4688	38.5288	38.6733	15.6563	23.5043	25.9687	11.3553	18.912	20.987	18.3943	24.1259	26.3259	7.90625	13.1577	14.4544	6.4584	11.6054	12.7441
	Untreated	0.07694	0.049915	0.074332	0.082721	0.051569	0.084452	0.173671	0.094996	0.136972	0.087836	0.042368	0.073983	0.100511	0.055608	0.072761	0.118745	0.054879	0.092653	0.119412	0.0591163	0.0893374
	Supplementary Fig. 4d
		% C•G-to-T•A editing
	ATP6.3-DdCBE	C6 to T6 edit (AC)			C7 to T7 edit (CC)			C11 to T11 edit (AC)			C15 to T15 edit (TC)
		rep.1	rep.2	rep.3	rep.1	rep.2	rep.3	rep.1	rep.2	rep.3	rep.1	rep.2	rep.3
	Ddd_Bc	0.132018	0.112906	0.06973	0.194708	0.179779	0.123715	0.11358	0.095177	0.084044	4.82198	4.87644	3.90448
	Ddd_Ss	4.85629	6.80566	6.31751	1.10932	1.59873	1.45194	1.30023	1.71639	1.62653	4.36004	6.0529	5.92806
	Untreated	0.093447	0.053201	0.074166	0.109502	0.047861	0.075898	0.082332	0.047055	0.068106	0.075746	0.048566	0.069837
	Supplementary Fig. 4e
		% C•G-to-T•A editing
	ATP6.4-DdCBE	C6 to T6 edit (TC)			C11 to T11 edit (AC)			C16 to T16 edit (TC)
		rep.1	rep.2	rep.3	rep.1	rep.2	rep.3	rep.1	rep.2	rep.3
	Ddd_Bc	10.8727	11.4645	7.92618	0.1148	0.125617	0.087463	0.127467	0.134356	0.059206
	Ddd_Ss	7.15325	9.54843	9.48763	3.88667	5.30381	5.22153	2.56078	3.93372	3.72381
	Untreated	0.104663	0.04373	0.072003	0.082033	0.036955	0.052202	0.089576	0.043114	0.063903
	Supplementary Fig. 4f
		% C•G-to-T•A editing
	COX3-DdCBE	C7 to T7 edit (CC)			C8 to T8 edit (GC)			C9 to T9 edit (GC)
		rep.1	rep.2	rep.3	rep.1	rep.2	rep.3	rep.1	rep.2	rep.3
	Ddd_Bc	3.74176	1.37659	2.28136	0.118471	0.132945	0.098119	0.092267	0.071601	0.065292
	Ddd_Ss	39.2825	28.2488	35.4569	40.0096	28.9942	36.265	26.3691	14.0896	19.7107
	Untreated	0.115976	0.118543	0.135132	0.039537	0.044227	0.061099	0.039058	0.045842	0.066451
	Supplementary Fig. 4g
		% C•G-to-T•A editing
	TRNS2-DdCBE	C6 to T6 edit (TC)			C9 to T9 edit (AC)			C11 to T11 edit (GC)			C12 to T12 edit (GC)
		rep.1	rep.2	rep.3	rep.1	rep.2	rep.3	rep.1	rep.2	rep.3	rep.1	rep.2	rep.3
	Ddd_Bc	47.9954	51.9834	51.1881	0.884981	0.901819	0.82328	0.113697	0.099809	0.107926	0.135487	0.120691	0.13164
	Ddd_Ss	28.0567	31.214	29.4011	6.0064	5.6395	5.25575	7.04972	5.48646	4.72999	14.2145	13.3037	12.4052
	Untreated	0.09954	0.043677	0.102381	0.082843	0.036799	0.063988	0.173391	0.147367	0.154884	0.09376	0.043677	0.066941
	Supplementary Fig. 4h
		% C•G-to-T•A editing
	CYTB-DdCBE	C8 to T8 edit (CC)			C9 to T9 edit (GC)			C11 to T11 edit (GC)
		rep.1	rep.2	rep.3	rep.1	rep.2	rep.3	rep.1	rep.2	rep.3
	Ddd_Bc	0.082375	0.057967	0.065849	0.08868	0.065376	0.070181	0.497195	0.47376	0.342675
	Ddd_Ss	9.99477	13.9177	9.9497	10.3545	14.3411	10.3019	27.5653	30.7279	24.872
	Untreated	0.037042	0.042892	0.071487	0.065989	0.071187	0.113066	0.058629	0.061307	0.089358

[truncated: 4 more sheets: Supplementary Fig. 6, Supplementary Fig. 8, Supplementary Fig. 9, Supplementary Fig. 10]
